# Supplementary material for: 3-Phenyl-2-thioxo-1,3-thia­zolidin-4-one
Source: Acta Crystallogr Sect E Struct Rep Online. 2008 Sep 24;64(Pt 10):o1998. doi: 10.1107/S1600536808030079 (PMC2959314; doi:10.1107/S1600536808030079)
Supplement: Supplementary file 1 [file e-64-o1998-sup1.cif]

##############################################################################
###                                                                        ###
###        Electronic paper (Acta Crystallographica Section E)             ###
###                                                                        ###
##############################################################################
#                                                                            #
# This CIF contains the data in a paper accepted for publication in Acta     #
# Crystallographica Section E. It conforms to the requirements of Notes      #
# for Authors for Section E, and has been peer reviewed under the auspices   #
# of the IUCr Commission on Journals.                                        #
#                                                                            #
# Full details of the Crystallographic Information File format               #
# are given in the paper "The Crystallographic Information File (CIF):       #
# a New Standard Archive File for Crystallography" by S. R. Hall, F. H.      #
# Allen and I. D. Brown [Acta Cryst. (1991), A47, 655-685].                  #
#                                                                            #
# The current version of the core CIF dictionary is obtainable from          #
# ftp://ftp.iucr.org/pub/cif_core.dic. The current version number is 2.4.    #
#                                                                            #
# Software is freely available for graphical display of the structure(s) in  #
# this CIF.  For information consult the CIF home page http://www.iucr.org/  #
# cif/home.html                                                              #
#                                                                            #
# This file may be used for bona fide research purposes within the           #
# scientific community so long as proper attribution is given to the journal # 
# article from which it was obtained.                                        #
#                                                                            #
##############################################################################
                                             
data_global
_audit_creation_method     'from SHELXL97 CIF and IUCr SHELXL97-template'
_journal_date_recd_electronic     2008-09-03
_journal_date_accepted     2008-09-18
_journal_name_full     'Acta Crystallographica, Section E'
_journal_year     2008
_journal_volume     64
_journal_issue     10
_journal_page_first     o1998
_journal_page_last     o1998
_journal_paper_category     QO
_journal_coeditor_code     PK2120
_publ_contact_author_name     'Feng-Xia Zhu'
_publ_contact_author_address
;
Jiangsu Key Laboratory for the Chemistry of Low-dimensional Materials
Department of Chemistry
Huaiyin Teachers College
111 West Changjiang Road, Huaian 223300, Jiangsu
P. R. China
;
_publ_contact_author_email     zhufengxia501@hotmail.com
_publ_contact_author_fax     '+86 517 8352 5369'
_publ_contact_author_phone     '+86 517 8352 5100'
_publ_section_title
;
3-Phenyl-2-thioxo-1,3-thiazolidin-4-one
;
loop_
    _publ_author_name
    _publ_author_address
    'Feng-Xia Zhu'
;
Jiangsu Key Laboratory for the Chemistry of Low-dimensional Materials
Department of Chemistry
Huaiyin Teachers College
111 West Changjiang Road, Huaian 223300, Jiangsu
People's Republic of China
;
    'Jian-Feng Zhou'
;
Jiangsu Key Laboratory for the Chemistry of Low-dimensional Materials
Department of Chemistry
Huaiyin Teachers College
111 West Changjiang Road, Huaian 223300, Jiangsu
People's Republic of China
;
    'Gui-Xia Gong'
;
Key Laboratory of Organic Synthesis of Jiangsu Province
College of Chemistry and Chemical Engineering
Suzhou 215123
People's Republic of China
;
data_I
_chemical_name_systematic
;
3-Phenyl-2-thioxo-1,3-thiazolidin-4-one
;
_chemical_name_common     '3-phenylrhodanine'
_chemical_formula_moiety     'C9 H7 N O S2'
_chemical_formula_sum     'C9 H7 N O S2'
_chemical_formula_iupac     'C9 H7 N O S2'
_chemical_formula_weight     209.28
_chemical_melting_point     ?
_symmetry_cell_setting     Monoclinic
_symmetry_space_group_name_H-M     'P 21/c'
_symmetry_space_group_name_Hall     '-P 2ybc'
loop_
    _symmetry_equiv_pos_as_xyz
    'x, y, z'
    '-x, y+1/2, -z+1/2'
    '-x, -y, -z'
    'x, -y-1/2, z-1/2'
_cell_length_a     12.9941(13)
_cell_length_b     5.6111(6)
_cell_length_c     12.7271(13)
_cell_angle_alpha     90.00
_cell_angle_beta     93.847(3)
_cell_angle_gamma     90.00
_cell_volume     925.86(17)
_cell_formula_units_Z     4
_cell_measurement_reflns_used     1321
_cell_measurement_theta_min     3.14
_cell_measurement_theta_max     21.12
_cell_measurement_temperature     296(2)
_exptl_crystal_description     plate
_exptl_crystal_colour     yellow
_exptl_crystal_size_max     .20
_exptl_crystal_size_mid     .15
_exptl_crystal_size_min     .05
_exptl_crystal_density_diffrn     1.501
_exptl_crystal_density_meas     ?
_exptl_crystal_density_method     'not measured'
_exptl_crystal_F_000     432
_exptl_absorpt_coefficient_mu     0.529
_exptl_absorpt_correction_type     'multi-scan'
_exptl_absorpt_process_details     '(SADABS; Bruker, 2000)'
_exptl_absorpt_correction_T_min     0.91
_exptl_absorpt_correction_T_max     0.97
_exptl_special_details
;
 ?
;
_diffrn_ambient_temperature     296(2)
_diffrn_radiation_type     MoK\a
_diffrn_radiation_wavelength     0.71073
_diffrn_radiation_source     'fine-focus sealed tube'
_diffrn_radiation_monochromator     graphite
_diffrn_measurement_device_type     'Bruker APEXII'
_diffrn_measurement_method     \w
_diffrn_detector_area_resol_mean     8
_diffrn_reflns_number     10918
_diffrn_reflns_av_R_equivalents     0.0656
_diffrn_reflns_av_sigmaI/netI     0.0490
_diffrn_reflns_theta_min     1.57
_diffrn_reflns_theta_max     25.99
_diffrn_reflns_theta_full     25.99
_diffrn_measured_fraction_theta_max     0.994
_diffrn_measured_fraction_theta_full     0.994
_diffrn_reflns_limit_h_min     -14
_diffrn_reflns_limit_h_max     15
_diffrn_reflns_limit_k_min     -6
_diffrn_reflns_limit_k_max     6
_diffrn_reflns_limit_l_min     -15
_diffrn_reflns_limit_l_max     15
_diffrn_standards_number     0
_diffrn_standards_interval_count     .
_diffrn_standards_interval_time     .
_diffrn_standards_decay_%     ?
_refine_special_details
;
 Refinement of F^2^ against ALL reflections.  The weighted R-factor wR and
 goodness of fit S are based on F^2^, conventional R-factors R are based
 on F, with F set to zero for negative F^2^. The threshold expression of
 F^2^ > 2sigma(F^2^) is used only for calculating R-factors(gt) etc. and is
 not relevant to the choice of reflections for refinement.  R-factors based
 on F^2^ are statistically about twice as large as those based on F, and R-
 factors based on ALL data will be even larger.
;
_reflns_number_total     1800
_reflns_number_gt     1146
_reflns_threshold_expression     I>2\s(I)
_refine_ls_structure_factor_coef     Fsqd
_refine_ls_matrix_type     full
_refine_ls_R_factor_all     0.0818
_refine_ls_R_factor_gt     0.0398
_refine_ls_wR_factor_gt     0.0718
_refine_ls_wR_factor_ref     0.0800
_refine_ls_goodness_of_fit_ref     1.004
_refine_ls_restrained_S_all     1.004
_refine_ls_number_reflns     1800
_refine_ls_number_parameters     118
_refine_ls_number_restraints     0
_refine_ls_hydrogen_treatment     constr
_refine_ls_weighting_scheme     calc
_refine_ls_weighting_details
         'calc w=1/[\s^2^(Fo^2^)+(0.0272P)^2^+0.2182P] where P=(Fo^2^+2Fc^2^)/3'
_atom_sites_solution_hydrogens     geom
_atom_sites_solution_primary     direct
_atom_sites_solution_secondary     difmap
_refine_ls_shift/su_max     0.000
_refine_ls_shift/su_mean     0.000
_refine_diff_density_max     0.246
_refine_diff_density_min     -0.226
_refine_ls_extinction_method     none
_refine_ls_extinction_coef     ?
loop_
    _atom_type_symbol
    _atom_type_description
    _atom_type_scat_dispersion_real
    _atom_type_scat_dispersion_imag
    _atom_type_scat_source
    'C' 'C' 0.0033 0.0016
                         'International Tables Vol C Tables 4.2.6.8 and 6.1.1.4'
    'H' 'H' 0.0000 0.0000
                         'International Tables Vol C Tables 4.2.6.8 and 6.1.1.4'
    'N' 'N' 0.0061 0.0033
                         'International Tables Vol C Tables 4.2.6.8 and 6.1.1.4'
    'O' 'O' 0.0106 0.0060
                         'International Tables Vol C Tables 4.2.6.8 and 6.1.1.4'
    'S' 'S' 0.1246 0.1234
                         'International Tables Vol C Tables 4.2.6.8 and 6.1.1.4'
_computing_data_collection     'APEX2 (Bruker, 2004)'
_computing_cell_refinement     'APEX2 (Bruker, 2004)'
_computing_data_reduction     'APEX2 (Bruker, 2004)'
_computing_structure_solution     'SHELXS97 (Sheldrick, 2008)'
_computing_structure_refinement     'SHELXL97 (Sheldrick, 2008)'
_computing_molecular_graphics     'ORTEP-3 for Windows (Farrugia, 1997)'
_computing_publication_material
                            'SHELXL97 (Sheldrick, 2008) and PLATON (Spek, 2003)'
loop_
    _atom_site_type_symbol
    _atom_site_label
    _atom_site_fract_x
    _atom_site_fract_y
    _atom_site_fract_z
    _atom_site_U_iso_or_equiv
    _atom_site_adp_type
    _atom_site_calc_flag
    _atom_site_refinement_flags
    _atom_site_occupancy
    _atom_site_disorder_assembly
    _atom_site_disorder_group
    C C1 0.35704(19) 0.8242(4) 0.64373(18) 0.0412(6) Uani d . 1 . .
    C C2 0.2485(2) 0.5060(4) 0.58348(17) 0.0413(6) Uani d . 1 . .
    C C3 0.32529(19) 0.5020(4) 0.50099(19) 0.0495(7) Uani d . 1 . .
    H H3A 0.2908 0.5231 0.4317 0.059 Uiso calc R 1 . .
    H H3B 0.3616 0.3508 0.5024 0.059 Uiso calc R 1 . .
    C C4 0.20680(17) 0.7118(4) 0.74476(17) 0.0351(6) Uani d . 1 . .
    C C5 0.13898(18) 0.8984(4) 0.74630(18) 0.0433(6) Uani d . 1 . .
    H H5 0.1376 1.0140 0.6938 0.052 Uiso calc R 1 . .
    C C6 0.07285(19) 0.9134(5) 0.8263(2) 0.0478(7) Uani d . 1 . .
    H H6 0.0262 1.0389 0.8275 0.057 Uiso calc R 1 . .
    C C7 0.0756(2) 0.7437(5) 0.90434(19) 0.0484(7) Uani d . 1 . .
    H H7 0.0309 0.7549 0.9582 0.058 Uiso calc R 1 . .
    C C8 0.1438(2) 0.5586(5) 0.90295(19) 0.0512(7) Uani d . 1 . .
    H H8 0.1455 0.4441 0.9559 0.061 Uiso calc R 1 . .
    C C9 0.21025(19) 0.5414(4) 0.82277(18) 0.0444(6) Uani d . 1 . .
    H H9 0.2569 0.4158 0.8216 0.053 Uiso calc R 1 . .
    N N1 0.27190(14) 0.6844(3) 0.65849(14) 0.0364(5) Uani d . 1 . .
    O O1 0.17588(14) 0.3754(3) 0.58706(13) 0.0541(5) Uani d . 1 . .
    S S1 0.41400(5) 0.74161(13) 0.52991(6) 0.0566(2) Uani d . 1 . .
    S S2 0.40143(5) 1.03944(13) 0.71931(6) 0.0583(2) Uani d . 1 . .
loop_
    _atom_site_aniso_label
    _atom_site_aniso_U_11
    _atom_site_aniso_U_22
    _atom_site_aniso_U_33
    _atom_site_aniso_U_12
    _atom_site_aniso_U_13
    _atom_site_aniso_U_23
    C1 0.0359(15) 0.0436(15) 0.0446(14) 0.0026(12) 0.0059(11) 0.0053(12)
    C2 0.0456(16) 0.0411(15) 0.0378(13) 0.0024(13) 0.0066(12) 0.0023(12)
    C3 0.0501(16) 0.0522(17) 0.0475(14) 0.0041(14) 0.0124(12) -0.0048(13)
    C4 0.0342(14) 0.0356(14) 0.0362(12) -0.0006(11) 0.0077(11) -0.0010(11)
    C5 0.0440(16) 0.0407(15) 0.0458(15) 0.0024(13) 0.0069(13) 0.0055(11)
    C6 0.0403(16) 0.0461(16) 0.0577(16) 0.0089(13) 0.0089(13) -0.0033(13)
    C7 0.0474(16) 0.0539(17) 0.0458(14) -0.0049(15) 0.0182(12) -0.0063(14)
    C8 0.0614(18) 0.0489(16) 0.0445(15) -0.0046(15) 0.0125(14) 0.0097(13)
    C9 0.0497(16) 0.0370(14) 0.0472(14) 0.0093(12) 0.0090(12) 0.0044(12)
    N1 0.0359(12) 0.0356(11) 0.0386(11) -0.0007(9) 0.0088(9) -0.0003(9)
    O1 0.0594(13) 0.0506(11) 0.0532(11) -0.0147(10) 0.0107(9) -0.0059(9)
    S1 0.0465(4) 0.0673(5) 0.0588(4) -0.0072(4) 0.0228(3) -0.0061(4)
    S2 0.0511(5) 0.0561(5) 0.0682(5) -0.0128(4) 0.0081(4) -0.0131(4)
_geom_special_details
;
 All esds (except the esd in the dihedral angle between two l.s. planes)
 are estimated using the full covariance matrix.  The cell esds are taken
 into account individually in the estimation of esds in distances, angles
 and torsion angles; correlations between esds in cell parameters are only
 used when they are defined by crystal symmetry.  An approximate (isotropic)
 treatment of cell esds is used for estimating esds involving l.s. planes.
;
loop_
    _geom_bond_atom_site_label_1
    _geom_bond_atom_site_label_2
    _geom_bond_site_symmetry_2
    _geom_bond_distance
    _geom_bond_publ_flag
    C1 N1 . 1.379(3) ?
    C1 S2 . 1.626(3) ?
    C1 S1 . 1.733(2) ?
    C2 O1 . 1.198(3) ?
    C2 N1 . 1.402(3) ?
    C2 C3 . 1.496(3) ?
    C3 S1 . 1.793(3) ?
    C3 H3A . 0.9700 ?
    C3 H3B . 0.9700 ?
    C4 C5 . 1.370(3) ?
    C4 C9 . 1.377(3) ?
    C4 N1 . 1.439(3) ?
    C5 C6 . 1.378(3) ?
    C5 H5 . 0.9300 ?
    C6 C7 . 1.375(3) ?
    C6 H6 . 0.9300 ?
    C7 C8 . 1.366(3) ?
    C7 H7 . 0.9300 ?
    C8 C9 . 1.384(3) ?
    C8 H8 . 0.9300 ?
    C9 H9 . 0.9300 ?
loop_
    _geom_angle_atom_site_label_1
    _geom_angle_atom_site_label_2
    _geom_angle_atom_site_label_3
    _geom_angle_site_symmetry_1
    _geom_angle_site_symmetry_3
    _geom_angle
    _geom_angle_publ_flag
    N1 C1 S2 . . 126.73(18) ?
    N1 C1 S1 . . 110.68(17) ?
    S2 C1 S1 . . 122.59(15) ?
    O1 C2 N1 . . 123.1(2) ?
    O1 C2 C3 . . 125.5(2) ?
    N1 C2 C3 . . 111.4(2) ?
    C2 C3 S1 . . 107.11(17) ?
    C2 C3 H3A . . 110.3 ?
    S1 C3 H3A . . 110.3 ?
    C2 C3 H3B . . 110.3 ?
    S1 C3 H3B . . 110.3 ?
    H3A C3 H3B . . 108.5 ?
    C5 C4 C9 . . 120.7(2) ?
    C5 C4 N1 . . 120.3(2) ?
    C9 C4 N1 . . 118.9(2) ?
    C4 C5 C6 . . 119.4(2) ?
    C4 C5 H5 . . 120.3 ?
    C6 C5 H5 . . 120.3 ?
    C7 C6 C5 . . 120.3(2) ?
    C7 C6 H6 . . 119.9 ?
    C5 C6 H6 . . 119.9 ?
    C8 C7 C6 . . 120.2(2) ?
    C8 C7 H7 . . 119.9 ?
    C6 C7 H7 . . 119.9 ?
    C7 C8 C9 . . 120.0(2) ?
    C7 C8 H8 . . 120.0 ?
    C9 C8 H8 . . 120.0 ?
    C4 C9 C8 . . 119.5(2) ?
    C4 C9 H9 . . 120.3 ?
    C8 C9 H9 . . 120.3 ?
    C1 N1 C2 . . 116.9(2) ?
    C1 N1 C4 . . 124.14(19) ?
    C2 N1 C4 . . 119.0(2) ?
    C1 S1 C3 . . 93.86(12) ?
loop_
    _geom_hbond_atom_site_label_D
    _geom_hbond_atom_site_label_H
    _geom_hbond_atom_site_label_A
    _geom_hbond_site_symmetry_A
    _geom_hbond_distance_DH
    _geom_hbond_distance_HA
    _geom_hbond_distance_DA
    _geom_hbond_angle_DHA
    C5 H5 O1 1_565 0.93 2.51 3.410(3) 163.2
    C8 H8 O1 4_566 0.93 2.46 3.386(3) 171.3
