# Supplementary material for: 3-Phenyl-2-thioxo-1,3-thia­zolidin-4-one
Source: Acta Crystallogr Sect E Struct Rep Online. 2008 Sep 24;64(Pt 10):o1998. doi: 10.1107/S1600536808030079 (PMC2959314; doi:10.1107/S1600536808030079)
Supplement: Supplementary file 2 [file e-64-o1998-Isup2.hkl]

# 
# h,k,l, Fc-squared, Fo-squared, sigma(Fo-squared) and status flag 
# 
data_I
_shelx_title ' 1 in P2(1)/c' 
_shelx_refln_list_code          4 
_shelx_F_calc_maximum      111.19 
_exptl_crystal_F_000       432.00 
_reflns_d_resolution_high  0.8108 
 
loop_ 
 _symmetry_equiv_pos_as_xyz 
 'x, y, z' 
 '-x, y+1/2, -z+1/2' 
 '-x, -y, -z' 
 'x, -y-1/2, z-1/2' 
 
_cell_length_a    12.9941 
_cell_length_b     5.6111 
_cell_length_c    12.7271 
_cell_angle_alpha  90.000 
_cell_angle_beta   93.847 
_cell_angle_gamma  90.000 
 
_shelx_F_squared_multiplier     1.000 
 
loop_ 
 _refln_index_h 
 _refln_index_k 
 _refln_index_l 
 _refln_F_squared_calc 
 _refln_F_squared_meas 
 _refln_F_squared_sigma 
 _refln_observed_status 
   1   0   0      780.62      825.04     53.26 o 
   2   0   0     3169.68     3284.98     40.82 o 
   3   0   0      151.75      155.17      6.33 o 
   4   0   0     5727.08     5806.06     72.26 o 
   5   0   0     5425.59     5342.28     59.27 o 
   6   0   0     3220.77     3158.08     34.43 o 
   7   0   0      409.28      382.67     10.51 o 
   8   0   0       84.02       72.46      7.37 o 
   9   0   0      702.82      681.22     15.98 o 
  10   0   0      352.38      329.50     34.14 o 
  11   0   0      558.75      599.31     47.69 o 
  12   0   0      465.61      391.27     39.58 o 
  13   0   0       36.08       44.31     23.47 o 
  14   0   0       47.57       44.91     28.13 o 
  15   0   0      312.42      319.93     44.54 o 
   1   1   0     7644.10     7803.51     78.65 o 
   2   1   0      289.49      319.46      5.50 o 
   3   1   0     2089.38     2068.13     22.38 o 
   4   1   0        0.45        0.90      3.41 o 
   5   1   0     1129.66     1159.74     13.83 o 
   6   1   0        4.74        1.81      2.82 o 
   7   1   0      493.82      527.41      9.83 o 
   8   1   0       63.18       50.64      6.07 o 
   9   1   0      237.96      226.23     12.11 o 
  10   1   0      101.21      105.15      8.12 o 
  11   1   0       91.59       93.55     10.67 o 
  12   1   0        0.36        9.96     18.49 o 
  13   1   0       36.95       11.28     17.69 o 
  14   1   0      149.00      136.60     23.62 o 
  15   1   0      246.79      201.57     28.27 o 
   0   2   0      271.72      268.81     16.64 o 
   1   2   0       93.91       91.27      3.56 o 
   2   2   0      528.39      521.41      9.05 o 
   3   2   0       39.64       42.24      4.01 o 
   4   2   0       70.74       89.77      4.87 o 
   5   2   0       14.23        7.70      4.48 o 
   6   2   0      231.39      250.40     10.38 o 
   7   2   0        1.04        4.09      5.18 o 
   8   2   0      220.74      214.09     10.08 o 
   9   2   0        2.33        0.00      5.93 o 
  10   2   0        7.38        4.17      6.55 o 
  11   2   0      102.19       83.22      8.86 o 
  12   2   0        1.44        0.00      6.73 o 
  13   2   0      169.99      143.79     17.77 o 
  14   2   0      128.50      140.95     24.99 o 
  15   2   0        8.23        9.06     18.54 o 
   1   3   0      756.63      718.73      9.97 o 
   2   3   0     2192.47     2150.69     22.08 o 
   3   3   0      995.57      942.42     12.34 o 
   4   3   0      815.70      784.60     10.93 o 
   5   3   0      169.77      172.82      8.87 o 
   6   3   0      388.56      366.66     12.20 o 
   7   3   0      278.43      252.31     11.05 o 
   8   3   0      543.75      542.03     20.48 o 
   9   3   0      600.81      611.66     21.31 o 
  10   3   0        0.54        1.62      6.81 o 
  11   3   0       10.89        0.00      9.67 o 
  12   3   0        0.44        2.05      7.66 o 
  13   3   0      175.63      190.57     13.16 o 
  14   3   0       61.03       67.94     13.90 o 
   1   4   0      667.60      641.21     10.87 o 
   2   4   0       32.72       34.65      4.45 o 
   3   4   0      131.10      132.66      6.25 o 
   4   4   0        9.71        7.47      8.37 o 
   5   4   0      363.96      359.25     19.20 o 
   6   4   0      799.42      765.28     19.02 o 
   7   4   0       36.39       32.56      7.76 o 
   8   4   0       34.56       33.78      7.87 o 
   9   4   0        8.98        4.14      7.08 o 
  10   4   0      171.38      177.29     12.51 o 
  11   4   0      198.93      241.88     20.85 o 
  12   4   0      105.47      115.38     12.68 o 
  13   4   0       16.49       15.50      9.23 o 
   1   5   0       57.50       62.17      5.60 o 
   2   5   0      252.41      267.57     12.20 o 
   3   5   0        0.00        6.48      6.32 o 
   4   5   0       55.28       61.75      9.24 o 
   5   5   0       21.38       19.49      7.36 o 
   6   5   0        0.04        0.00      6.57 o 
   7   5   0       42.78       24.42      7.05 o 
   8   5   0       19.07       12.04      8.14 o 
   9   5   0       60.38       65.57     10.40 o 
  10   5   0       15.99       12.11     10.05 o 
  11   5   0       20.25       31.49     17.93 o 
   0   6   0       12.60       13.70      8.52 o 
   1   6   0       20.76       19.21      9.43 o 
   2   6   0       98.45      115.65     12.95 o 
   3   6   0       34.28       25.61     12.21 o 
   4   6   0       76.21       85.17     12.71 o 
   5   6   0        6.83        8.78      9.24 o 
   6   6   0       19.60       31.90     11.49 o 
   7   6   0        2.54       14.31     10.42 o 
 -15   1   1        8.48        0.00     17.94 o 
 -14   1   1        0.79        0.00     19.48 o 
 -13   1   1       67.75       45.79     18.36 o 
 -12   1   1      539.58      555.38     68.25 o 
 -11   1   1        1.79        0.00      6.44 o 
 -10   1   1       26.63       25.61      6.53 o 
  -9   1   1      104.36       88.84      7.35 o 
  -8   1   1     1014.29      969.32     17.22 o 
  -7   1   1      468.38      485.47      8.27 o 
  -6   1   1       61.00       73.39      3.65 o 
  -5   1   1       23.37       27.43      2.57 o 
  -4   1   1      286.61      283.33      7.37 o 
  -3   1   1     5013.52     5136.84     42.79 o 
  -2   1   1      535.48      544.83      6.91 o 
  -1   1   1        1.23        0.00      2.41 o 
   0   1   1      959.87      872.02     16.85 o 
   1   1   1        5.75        0.00      2.14 o 
   2   1   1     5433.28     5493.51     41.86 o 
   3   1   1    11645.52    12054.82     93.65 o 
   4   1   1      776.57      789.32      9.65 o 
   5   1   1      482.51      534.51      7.69 o 
   6   1   1      105.02       99.54      5.37 o 
   7   1   1      686.82      660.19      9.81 o 
   8   1   1       95.38       85.26      6.67 o 
   9   1   1       84.55       92.24      7.39 o 
  10   1   1       14.57       16.19      6.26 o 
  11   1   1       49.66       49.03     11.29 o 
  12   1   1       22.20       10.23     20.73 o 
  13   1   1       35.01       44.27     18.43 o 
  14   1   1       73.69      144.60     24.15 o 
  15   1   1        1.92        0.00     22.73 o 
 -15   2   1       10.93        0.00     20.27 o 
 -14   2   1        2.99        4.29     18.12 o 
 -13   2   1        4.11        0.00     11.04 o 
 -12   2   1        1.90        2.49      7.15 o 
 -11   2   1       25.45       25.37      7.19 o 
 -10   2   1      156.46      158.74     10.17 o 
  -9   2   1        1.74        0.00      6.13 o 
  -8   2   1        4.12        3.79      5.80 o 
  -7   2   1      374.46      387.19     11.89 o 
  -6   2   1      152.26      131.30      7.51 o 
  -5   2   1       61.90       73.19      5.94 o 
  -4   2   1        1.42        0.00      2.13 o 
  -3   2   1       43.00       42.65      3.20 o 
  -2   2   1       80.29       76.15      3.54 o 
  -1   2   1      150.89      143.78      4.07 o 
   0   2   1       25.75       17.18      2.17 o 
   1   2   1     1669.94     1729.03     15.21 o 
   2   2   1      758.54      783.19     11.36 o 
   3   2   1      124.38      123.12      4.38 o 
   4   2   1      873.95      962.90     12.45 o 
   5   2   1     1783.44     1761.01     20.05 o 
   6   2   1      679.99      662.02     14.02 o 
   7   2   1       48.36       58.50      6.41 o 
   8   2   1       72.80       54.30      6.97 o 
   9   2   1       58.16       59.10      7.74 o 
  10   2   1      258.82      251.70     11.49 o 
  11   2   1       26.25       27.55      7.26 o 
  12   2   1       20.73        6.95      7.42 o 
  13   2   1        0.46        3.69     11.65 o 
  14   2   1       44.80       50.31     24.77 o 
  15   2   1       19.03        6.25     24.20 o 
 -14   3   1        8.53        0.00     11.59 o 
 -13   3   1       14.83       21.03      9.09 o 
 -12   3   1       11.35        8.28      8.83 o 
 -11   3   1       42.07       33.30      9.31 o 
 -10   3   1       18.61       29.30      7.74 o 
  -9   3   1      596.38      547.68     22.47 o 
  -8   3   1      146.34      141.85     10.00 o 
  -7   3   1        1.25        0.00      5.95 o 
  -6   3   1        4.19        0.63      5.69 o 
  -5   3   1      561.31      549.74     13.85 o 
  -4   3   1      249.87      244.60      6.29 o 
  -3   3   1      109.90      134.05      7.45 o 
  -2   3   1      151.30      144.61      4.97 o 
  -1   3   1      333.92      331.91      8.06 o 
   0   3   1       44.58       35.89      4.57 o 
   1   3   1       75.28       78.89      4.17 o 
   2   3   1      320.54      315.31      6.76 o 
   3   3   1      892.79      837.81     10.72 o 
   4   3   1      110.11      116.00      5.08 o 
   5   3   1        4.04        3.87      5.18 o 
   6   3   1       28.69       23.74      5.94 o 
   7   3   1      385.87      367.62     12.69 o 
   8   3   1      539.66      491.42     14.95 o 
   9   3   1       52.20       47.30      8.97 o 
  10   3   1       54.29       49.78      8.42 o 
  11   3   1       18.94        7.07      7.40 o 
  12   3   1        0.16        1.75      7.63 o 
  13   3   1       95.90       85.37     12.78 o 
  14   3   1       62.32       55.24     13.75 o 
 -13   4   1        0.09        2.82      9.35 o 
 -12   4   1        0.47        0.00      8.56 o 
 -11   4   1       53.72       81.37     10.84 o 
 -10   4   1       87.38      106.67     10.99 o 
  -9   4   1        5.77       11.64      7.40 o 
  -8   4   1      153.08      146.97     10.97 o 
  -7   4   1        0.11        0.00      6.55 o 
  -6   4   1       82.83       75.76      8.39 o 
  -5   4   1      487.45      482.35     14.70 o 
  -4   4   1      527.18      506.50     14.51 o 
  -3   4   1        0.62        1.51      4.27 o 
  -2   4   1      159.28      177.18      6.44 o 
  -1   4   1      185.48      197.24      6.74 o 
   0   4   1       64.48       66.05      6.57 o 
   1   4   1      419.65      423.59      9.10 o 
   2   4   1        0.69        0.00      4.27 o 
   3   4   1      143.35      143.85      7.06 o 
   4   4   1      102.05      101.54      9.87 o 
   5   4   1      250.50      246.88     11.38 o 
   6   4   1       42.67       29.86      7.34 o 
   7   4   1       10.19        3.97      5.99 o 
   8   4   1        0.55        0.00      7.52 o 
   9   4   1        9.47        4.90      7.12 o 
  10   4   1        3.59        5.26      8.89 o 
  11   4   1       28.73       23.44      9.01 o 
  12   4   1        0.31       16.14      8.89 o 
 -11   5   1        3.59        1.20     12.97 o 
 -10   5   1       10.84        4.62      9.23 o 
  -9   5   1       14.91       16.08      9.41 o 
  -8   5   1        0.27        0.00      7.97 o 
  -7   5   1       18.62       17.89      8.78 o 
  -6   5   1       30.35       42.29      9.48 o 
  -5   5   1        6.95        0.00      7.79 o 
  -4   5   1       65.43       73.07     13.80 o 
  -3   5   1       10.54       16.02      6.51 o 
  -2   5   1       28.83       16.86      6.85 o 
  -1   5   1       10.56        5.27      3.90 o 
   0   5   1       27.21       17.37      4.46 o 
   1   5   1      199.05      199.03      8.61 o 
   2   5   1      241.56      234.03     13.76 o 
   3   5   1      131.59      142.42     10.72 o 
   4   5   1        8.98        7.16      7.47 o 
   5   5   1       59.68       53.81      9.36 o 
   6   5   1       12.82        6.64      7.95 o 
   7   5   1       37.24       34.07      9.48 o 
   8   5   1       21.72       11.22      8.51 o 
   9   5   1        2.57        0.00      8.59 o 
  10   5   1        0.76        9.60      9.37 o 
  -7   6   1        5.14       11.87     11.05 o 
  -6   6   1       19.47       26.38     11.37 o 
  -5   6   1       74.86       77.07     12.94 o 
  -4   6   1        0.18        1.98      9.16 o 
  -3   6   1       33.68       33.00     12.86 o 
  -2   6   1        2.24        6.38      9.45 o 
  -1   6   1       24.02       16.34      9.30 o 
   1   6   1        0.52        0.00      7.78 o 
   2   6   1       58.85       58.19     10.91 o 
   3   6   1       14.62       22.72     10.69 o 
   4   6   1       41.66       53.02     11.35 o 
   5   6   1      140.25      170.55     15.43 o 
   6   6   1       30.31       39.16     11.22 o 
   7   6   1        0.51        0.00      9.84 o 
 -15   0   2      101.74      100.15     32.20 o 
 -14   0   2      134.58       62.36     29.03 o 
 -13   0   2       23.31       24.43     23.03 o 
 -12   0   2     1033.27      998.76     59.71 o 
 -11   0   2       20.41        3.97     20.32 o 
 -10   0   2      124.47      116.38     24.82 o 
  -9   0   2      142.52      142.47      7.84 o 
  -8   0   2       84.09       91.23      6.36 o 
  -7   0   2        0.49        0.00      3.85 o 
  -6   0   2      140.89      141.03     11.77 o 
  -5   0   2      436.62      459.52     11.02 o 
  -4   0   2     1687.96     1781.41     21.20 o 
  -3   0   2        2.67        0.00      3.31 o 
  -2   0   2     5753.02     5893.97     90.10 o 
  -1   0   2      707.47      768.60     13.09 o 
   0   0   2      294.14      325.57      7.64 o 
   1   0   2     5645.52     5784.88     70.36 o 
   2   0   2    10503.02    11202.85    132.64 o 
   3   0   2     1259.05     1201.67     17.70 o 
   4   0   2     1548.39     1548.00     19.30 o 
   5   0   2       76.22       79.66      5.61 o 
   6   0   2       20.15       24.12      4.23 o 
   7   0   2     1109.14     1157.54     18.10 o 
   8   0   2     1911.93     1915.58     25.94 o 
   9   0   2       40.08       24.12      8.63 o 
  10   0   2       57.09       60.96     23.08 o 
  11   0   2        0.21       21.63     22.70 o 
  12   0   2       62.87       73.56     26.14 o 
  13   0   2      280.11      311.27     40.65 o 
  14   0   2       19.53        2.33     23.75 o 
  15   0   2       60.60       54.66     29.50 o 
 -15   1   2       30.18       55.68     20.96 o 
 -14   1   2       79.15      103.45     21.91 o 
 -13   1   2      746.81      677.29     60.32 o 
 -12   1   2       48.32       56.75     17.88 o 
 -11   1   2       32.65       27.66      7.05 o 
 -10   1   2      252.96      246.38     10.75 o 
  -9   1   2      580.46      553.23     13.96 o 
  -8   1   2      176.76      153.19      8.11 o 
  -7   1   2     1796.48     1754.09     18.76 o 
  -6   1   2      114.14      110.27      4.55 o 
  -5   1   2      274.31      280.33      7.64 o 
  -4   1   2      659.41      622.84      8.77 o 
  -3   1   2     1145.31     1103.59     12.01 o 
  -2   1   2     2369.52     2410.03     20.88 o 
  -1   1   2     1971.35     1996.46     18.84 o 
   0   1   2        0.18        1.49      3.39 o 
   1   1   2     4798.82     5038.95     38.94 o 
   2   1   2     6091.75     6021.87     46.23 o 
   3   1   2     8563.37     8797.76     66.04 o 
   4   1   2       52.39       57.62      5.20 o 
   5   1   2      461.37      439.92      7.75 o 
   6   1   2       59.32       59.96      3.96 o 
   7   1   2       49.37       45.62      3.63 o 
   8   1   2     1407.76     1399.31     21.60 o 
   9   1   2      205.70      203.33      9.43 o 
  10   1   2       70.70       73.92      7.61 o 
  11   1   2       19.03       16.91      8.97 o 
  12   1   2       49.14       13.73     26.14 o 
  13   1   2        4.05       10.73     17.57 o 
  14   1   2        2.55        0.00     15.89 o 
  15   1   2        4.08        0.00     19.15 o 
 -15   2   2      126.16      122.96     36.46 o 
 -14   2   2       12.81        0.00     14.80 o 
 -13   2   2      101.12      107.68     16.03 o 
 -12   2   2      444.93      453.51     15.86 o 
 -11   2   2      336.10      352.20     13.51 o 
 -10   2   2      675.95      659.21     17.61 o 
  -9   2   2      331.67      333.92     12.53 o 
  -8   2   2        0.68        3.80      5.73 o 
  -7   2   2      877.77      877.93     17.20 o 
  -6   2   2     2766.63     2635.52     28.26 o 
  -5   2   2     1661.84     1607.34     19.60 o 
  -4   2   2     2803.75     2880.49     27.94 o 
  -3   2   2       16.16       21.51      2.86 o 
  -2   2   2     2456.81     2524.92     20.59 o 
  -1   2   2      382.88      330.95     12.20 o 
   0   2   2     2238.43     2221.46     18.62 o 
   1   2   2     3353.72     3332.58     25.70 o 
   2   2   2     3137.62     3248.91     26.61 o 
   3   2   2       42.19       44.23      4.94 o 
   4   2   2     1028.69      996.85     12.67 o 
   5   2   2     2811.97     2759.78     26.06 o 
   6   2   2     1707.37     1634.89     25.93 o 
   7   2   2      223.64      223.59     10.55 o 
   8   2   2       29.55       30.53      6.53 o 
   9   2   2      230.93      225.31     10.69 o 
  10   2   2      302.92      274.83     11.90 o 
  11   2   2      344.07      354.45     13.75 o 
  12   2   2       33.42       26.75      8.83 o 
  13   2   2       18.11        4.57     13.26 o 
  14   2   2       13.24       19.73     34.23 o 
  15   2   2        0.77        0.00     24.55 o 
 -14   3   2       14.61        8.24     10.47 o 
 -13   3   2        4.14        0.00      8.49 o 
 -12   3   2       12.00        8.69      7.95 o 
 -11   3   2       42.76       49.15      8.92 o 
 -10   3   2        7.56        0.00      7.99 o 
  -9   3   2        2.04        3.03      6.45 o 
  -8   3   2       74.03       76.80      8.59 o 
  -7   3   2       48.81       33.85      7.14 o 
  -6   3   2       17.00       22.25      6.58 o 
  -5   3   2      158.02      181.10      9.01 o 
  -4   3   2       58.51       62.25      3.96 o 
  -3   3   2      962.32     1053.37     12.54 o 
  -2   3   2      257.90      278.60      6.97 o 
  -1   3   2      265.17      246.26      7.79 o 
   0   3   2     1431.02     1418.59     15.05 o 
   1   3   2        0.02        5.13      2.91 o 
   2   3   2        5.72        0.00      2.87 o 
   3   3   2       85.17       86.03      4.46 o 
   4   3   2      377.24      359.59      7.91 o 
   5   3   2      459.58      452.04     12.70 o 
   6   3   2      133.44      140.05      8.72 o 
   7   3   2       94.83       96.22      8.33 o 
   8   3   2       11.00       10.84      6.66 o 
   9   3   2      163.70      180.48     11.14 o 
  10   3   2      105.17      125.82     10.33 o 
  11   3   2      233.79      246.03     14.78 o 
  12   3   2        6.15       16.63      8.25 o 
  13   3   2        1.36        5.70      8.36 o 
  14   3   2        0.22        1.44     15.54 o 
 -13   4   2        9.25        7.78     12.52 o 
 -12   4   2       11.29       15.52      9.38 o 
 -11   4   2       67.11       57.49     10.35 o 
 -10   4   2        5.51        1.79      8.16 o 
  -9   4   2        2.24        2.25      7.77 o 
  -8   4   2       27.20       33.06      8.30 o 
  -7   4   2       14.63       14.07      7.02 o 
  -6   4   2       83.03      109.08     11.34 o 
  -5   4   2        5.99        2.44      6.33 o 
  -4   4   2       58.41       66.85      7.81 o 
  -3   4   2      151.02      149.44      6.72 o 
  -2   4   2       97.04      108.19      5.71 o 
  -1   4   2       39.73       34.30      4.48 o 
   0   4   2      162.01      158.36      7.03 o 
   1   4   2        4.21        9.29      4.04 o 
   2   4   2      359.33      347.83      8.52 o 
   3   4   2       18.15       11.46      4.67 o 
   4   4   2       13.53        7.66      5.87 o 
   5   4   2      331.43      320.04     12.37 o 
   6   4   2       11.84       13.94      6.65 o 
   7   4   2      299.78      295.35     13.10 o 
   8   4   2       17.83       17.53      7.31 o 
   9   4   2        3.64        7.22      7.49 o 
  10   4   2      139.56      124.59     10.89 o 
  11   4   2        7.65       14.50      8.56 o 
  12   4   2       66.33       67.54     11.48 o 
 -11   5   2        0.07        0.00     12.28 o 
 -10   5   2        1.34        0.71      9.17 o 
  -9   5   2       64.79       97.23     15.56 o 
  -8   5   2      348.85      375.54     18.01 o 
  -7   5   2      256.61      264.26     16.95 o 
  -6   5   2        0.03        3.35      8.22 o 
  -5   5   2        1.66        0.00      7.08 o 
  -4   5   2      201.66      206.70     14.20 o 
  -3   5   2      533.73      558.82     23.61 o 
  -2   5   2      400.51      421.83     16.13 o 
  -1   5   2      197.77      214.21      8.45 o 
   0   5   2      138.20      105.25     19.42 o 
   1   5   2       89.38       91.36      6.72 o 
   2   5   2      288.03      289.91     16.74 o 
   3   5   2      295.76      300.04     14.23 o 
   4   5   2       24.58       21.55      8.08 o 
   5   5   2        8.23        8.24      8.21 o 
   6   5   2       37.13       32.78      8.81 o 
   7   5   2       50.66       65.94     10.72 o 
   8   5   2      131.08      125.38     12.65 o 
   9   5   2       17.29       20.29      9.45 o 
  10   5   2        1.55        1.72      9.50 o 
  -7   6   2       50.56       33.37     10.90 o 
  -6   6   2       36.47       31.52     10.68 o 
  -5   6   2        7.64        9.99      9.27 o 
  -4   6   2       67.07       54.61     10.48 o 
  -3   6   2        2.75        7.77      8.67 o 
  -2   6   2        2.33        7.89     11.43 o 
  -1   6   2      181.53      207.40     15.90 o 
   0   6   2        4.80        3.77      9.87 o 
   1   6   2        1.72        4.04      7.49 o 
   2   6   2       57.71       39.82     14.47 o 
   3   6   2        3.74        4.09      8.38 o 
   4   6   2       14.33       11.50      8.70 o 
   5   6   2       76.12       84.43     11.54 o 
   6   6   2       29.34       29.45      9.83 o 
   7   6   2        8.03        0.00     11.73 o 
 -15   1   3        5.10        7.49     17.64 o 
 -14   1   3       56.38       70.79     19.93 o 
 -13   1   3       96.12      105.56     20.17 o 
 -12   1   3      151.63      135.44     25.74 o 
 -11   1   3      332.09      317.58     15.37 o 
 -10   1   3      106.18      115.89      8.60 o 
  -9   1   3       55.82       54.39      6.99 o 
  -8   1   3     1141.33     1162.76     17.47 o 
  -7   1   3      432.87      433.84      7.71 o 
  -6   1   3       20.42       19.06      3.40 o 
  -5   1   3      242.44      235.62      5.93 o 
  -4   1   3     3823.29     3874.93     32.79 o 
  -3   1   3     1793.77     1770.02     16.48 o 
  -2   1   3      125.68      117.37      6.50 o 
  -1   1   3      743.10      763.68     14.54 o 
   0   1   3     2318.95     2372.20     20.21 o 
   1   1   3    11052.45    11357.49     74.95 o 
   2   1   3      653.72      665.88     10.83 o 
   3   1   3      675.60      693.59      8.75 o 
   4   1   3      133.59      144.84      4.51 o 
   5   1   3     1287.70     1307.87     13.98 o 
   6   1   3       30.66       45.68      3.73 o 
   7   1   3      373.00      376.70      7.91 o 
   8   1   3      711.93      745.03     15.98 o 
   9   1   3       22.42       25.72      6.51 o 
  10   1   3       55.20       63.11      7.52 o 
  11   1   3       63.25       53.77      9.74 o 
  12   1   3      125.68      137.75     48.52 o 
  13   1   3      102.32      111.21     22.24 o 
  14   1   3        0.30        0.00     17.24 o 
  15   1   3        6.24       12.28     27.74 o 
 -15   2   3        1.41        0.00     24.32 o 
 -14   2   3       16.97       20.09     17.89 o 
 -13   2   3       17.85        8.47     12.11 o 
 -12   2   3       27.57       40.30     10.43 o 
 -11   2   3       19.85       20.83      7.72 o 
 -10   2   3      470.56      449.94     14.92 o 
  -9   2   3        4.64        3.95      6.52 o 
  -8   2   3      357.03      357.91     12.43 o 
  -7   2   3        4.50       10.92      5.64 o 
  -6   2   3       50.63       63.87      3.84 o 
  -5   2   3      147.42      142.67      4.98 o 
  -4   2   3      193.30      198.87      5.65 o 
  -3   2   3        8.53        5.19      2.58 o 
  -2   2   3       55.55       69.76      3.52 o 
  -1   2   3      446.37      451.32      7.07 o 
   0   2   3      290.72      264.59      6.50 o 
   1   2   3       39.78       39.45      3.01 o 
   2   2   3      137.46      155.96      6.69 o 
   3   2   3       27.58       31.69      3.26 o 
   4   2   3       93.29      106.12      4.35 o 
   5   2   3     1683.40     1697.82     17.69 o 
   6   2   3        0.00        0.10      4.26 o 
   7   2   3      488.27      494.07     14.83 o 
   8   2   3        7.14        5.75      6.18 o 
   9   2   3      143.67      142.59      9.65 o 
  10   2   3        3.10        0.00      5.98 o 
  11   2   3       25.81       19.23      7.31 o 
  12   2   3        9.96        3.66      7.82 o 
  13   2   3        7.62       22.63     13.41 o 
  14   2   3       50.56       13.68     19.96 o 
 -14   3   3       37.26       36.74     21.62 o 
 -13   3   3       11.30       20.11      9.19 o 
 -12   3   3       28.78       20.97      9.21 o 
 -11   3   3       11.09       10.83      8.15 o 
 -10   3   3      143.64      124.64     10.52 o 
  -9   3   3       16.63       14.24      7.22 o 
  -8   3   3        0.05        0.00      6.48 o 
  -7   3   3       90.32       93.24      8.71 o 
  -6   3   3       10.38        9.16      6.16 o 
  -5   3   3       32.79       28.72      5.39 o 
  -4   3   3        3.61        7.03      3.29 o 
  -3   3   3       53.69       41.90      3.90 o 
  -2   3   3     1174.29     1198.98     13.92 o 
  -1   3   3      110.64      115.95      5.48 o 
   0   3   3      558.96      566.96      9.14 o 
   1   3   3      234.08      237.17      6.30 o 
   2   3   3        6.04        0.30      3.15 o 
   3   3   3       38.66       26.37      3.83 o 
   4   3   3      138.92      136.55      5.94 o 
   5   3   3       27.62       38.25      6.34 o 
   6   3   3      228.62      229.43     10.77 o 
   7   3   3      444.09      435.26     14.01 o 
   8   3   3       42.87       39.81      7.64 o 
   9   3   3       29.83       13.84      6.53 o 
  10   3   3        9.65        0.00      7.01 o 
  11   3   3       32.53       29.13      8.35 o 
  12   3   3       37.03       36.97      8.78 o 
  13   3   3       12.62        2.61      8.20 o 
 -12   4   3       67.31       55.57     12.17 o 
 -11   4   3        0.38        4.11      8.90 o 
 -10   4   3       68.19       62.24     10.86 o 
  -9   4   3        6.20       10.54      8.43 o 
  -8   4   3        2.08        0.00      6.91 o 
  -7   4   3       88.27       96.29     10.23 o 
  -6   4   3      429.54      419.43     21.03 o 
  -5   4   3      145.21      146.40     11.08 o 
  -4   4   3       11.54       21.02      7.74 o 
  -3   4   3      171.52      188.86      8.54 o 
  -2   4   3      477.15      498.87     12.21 o 
  -1   4   3      211.53      220.82      8.94 o 
   0   4   3        4.09        0.00      4.24 o 
   1   4   3      261.48      259.90      8.24 o 
   2   4   3        7.38        2.19      5.22 o 
   3   4   3     1071.51     1023.12     22.48 o 
   4   4   3       30.99       26.82      8.60 o 
   5   4   3       12.40       10.21      8.37 o 
   6   4   3       25.53       30.26      9.63 o 
   7   4   3        0.04        0.00      7.10 o 
   8   4   3        1.40        1.43      7.38 o 
   9   4   3      105.87      110.89     13.20 o 
  10   4   3       41.56       47.69     10.38 o 
  11   4   3       21.83        0.00      8.73 o 
  12   4   3        0.99        0.00      9.05 o 
 -10   5   3        2.98        0.00      9.16 o 
  -9   5   3        1.35        0.00      8.98 o 
  -8   5   3       12.99        0.00      8.50 o 
  -7   5   3      148.91      140.21     16.40 o 
  -6   5   3        0.23        7.30      8.01 o 
  -5   5   3      189.31      193.26     20.46 o 
  -4   5   3       24.98       31.67      8.71 o 
  -3   5   3       21.22       17.36      9.80 o 
  -2   5   3       56.68       47.56      7.19 o 
  -1   5   3       33.62       25.81      6.54 o 
   0   5   3       56.36       59.26     11.78 o 
   1   5   3        2.97        3.23      5.01 o 
   2   5   3      280.24      251.95     13.07 o 
   3   5   3        0.26        2.24      6.88 o 
   4   5   3       83.20       68.07     10.06 o 
   5   5   3       85.88       77.39     11.65 o 
   6   5   3        5.91        3.86      7.90 o 
   7   5   3       11.37       12.30      8.93 o 
   8   5   3       78.06       73.45     11.25 o 
   9   5   3       34.10       31.20     10.49 o 
  10   5   3        2.61        0.00     12.83 o 
  -7   6   3        3.36       12.29     11.63 o 
  -6   6   3        3.65       17.79      9.76 o 
  -5   6   3       27.95       34.98     10.37 o 
  -4   6   3       13.82        0.20      8.15 o 
  -3   6   3        0.68       10.09      8.92 o 
  -2   6   3       17.34       16.48      9.15 o 
  -1   6   3       25.74       45.83     10.84 o 
   0   6   3       22.38       17.81      6.94 o 
   1   6   3       16.12       13.43      8.36 o 
   2   6   3       10.33       14.55      8.50 o 
   3   6   3       15.46       28.26      9.52 o 
   4   6   3        4.10        6.80      8.87 o 
   5   6   3       37.73       32.96     10.82 o 
   6   6   3       24.24       18.15     13.15 o 
   7   6   3       35.65       35.48     13.87 o 
 -15   0   4      114.18      124.80     32.98 o 
 -14   0   4       34.03       26.20     25.08 o 
 -13   0   4        0.43        0.00     17.54 o 
 -12   0   4      101.56      131.36     28.30 o 
 -11   0   4     2285.97     2252.91     89.34 o 
 -10   0   4     1693.12     1670.09     48.56 o 
  -9   0   4      126.51      126.65      8.28 o 
  -8   0   4      248.26      256.13      9.93 o 
  -7   0   4     1525.74     1482.71     22.35 o 
  -6   0   4       79.67       40.52      6.56 o 
  -3   0   4       50.22       62.62      5.43 o 
  -2   0   4     2297.64     2218.39     26.61 o 
  -1   0   4     3057.22     2932.09     32.66 o 
   0   0   4     1106.17     1039.96     15.58 o 
   1   0   4     5183.24     5036.36     51.25 o 
   2   0   4       33.07       38.03      6.97 o 
   3   0   4      444.55      456.87     12.13 o 
   4   0   4      106.42      103.02      7.63 o 
   5   0   4      584.79      608.17     12.92 o 
   6   0   4      921.40      908.59     16.61 o 
   7   0   4       84.33       93.85      6.88 o 
   8   0   4       11.89       14.64      5.69 o 
   9   0   4      215.18      198.95     14.82 o 
  10   0   4      298.54      361.85     39.54 o 
  11   0   4      380.83      333.25     38.28 o 
  12   0   4        1.22        0.00     20.75 o 
  13   0   4       18.14       19.18     25.19 o 
  14   0   4       20.79       28.70     30.44 o 
  15   0   4       57.54      113.41     36.11 o 
 -15   1   4        5.20        0.00     16.07 o 
 -14   1   4       54.57       50.58     18.85 o 
 -13   1   4       53.55       87.01     20.17 o 
 -12   1   4      139.42      157.74     48.17 o 
 -11   1   4      526.06      549.81     29.87 o 
 -10   1   4       59.09       65.14      8.87 o 
  -9   1   4      505.24      488.52     15.86 o 
  -8   1   4      382.86      416.61      9.22 o 
  -7   1   4       77.31       77.05      4.87 o 
  -6   1   4     1007.62     1056.19     14.99 o 
  -5   1   4      631.82      630.14      9.69 o 
  -4   1   4     1224.57     1296.38     14.18 o 
  -3   1   4       16.44       21.38      2.93 o 
  -2   1   4      851.61      867.11     13.86 o 
  -1   1   4     1997.01     2065.65     17.83 o 
   0   1   4        6.07        3.91      3.07 o 
   1   1   4      707.23      739.25      9.19 o 
   2   1   4     1030.64     1085.99     11.74 o 
   3   1   4      145.61      154.61      4.90 o 
   4   1   4     3660.18     3706.46     29.42 o 
   5   1   4      546.75      537.28      8.90 o 
   6   1   4      370.58      367.68      8.04 o 
   7   1   4      127.21      134.53      6.21 o 
   8   1   4       39.03       38.04      5.63 o 
   9   1   4      142.37      160.88      9.39 o 
  10   1   4      660.51      689.91     17.32 o 
  11   1   4      131.56      137.35     12.19 o 
  12   1   4        6.10       20.61     18.26 o 
  13   1   4        5.93        0.00     16.56 o 
  14   1   4       25.79       28.26     30.92 o 
  15   1   4        9.13        0.00     28.29 o 
 -15   2   4        1.33        0.00     25.07 o 
 -14   2   4        9.20       13.41     17.95 o 
 -13   2   4       18.67       21.04     19.54 o 
 -12   2   4       61.07       57.96     10.33 o 
 -11   2   4       10.01        2.11      7.22 o 
 -10   2   4      319.23      289.26     12.79 o 
  -9   2   4       85.00       96.76      9.23 o 
  -8   2   4      693.59      692.26     17.16 o 
  -7   2   4       37.31       35.07      7.02 o 
  -6   2   4      120.85      114.63      5.39 o 
  -5   2   4       60.75       55.97      4.14 o 
  -4   2   4      472.80      465.46      7.99 o 
  -3   2   4      356.67      324.00      6.69 o 
  -2   2   4     1690.38     1681.58     18.13 o 
  -1   2   4        0.18        1.64      2.18 o 
   0   2   4       21.69       25.62      3.57 o 
   1   2   4      130.02      162.04      4.62 o 
   2   2   4     1285.10     1268.22     13.58 o 
   3   2   4     4738.41     4789.68     36.64 o 
   4   2   4     1880.65     1911.21     18.55 o 
   5   2   4      745.80      744.58     10.70 o 
   6   2   4       13.69       13.11      5.00 o 
   7   2   4      216.87      224.46     10.40 o 
   8   2   4      775.66      766.94     17.72 o 
   9   2   4      378.45      390.14     13.86 o 
  10   2   4      102.52      118.83     11.56 o 
  11   2   4       40.56       40.29      8.22 o 
  12   2   4       32.81       30.39     10.11 o 
  13   2   4      101.45       93.46     16.20 o 
  14   2   4       72.00       85.98     23.55 o 
 -14   3   4       38.38       52.98     35.35 o 
 -13   3   4      164.16      173.64     14.03 o 
 -12   3   4      122.49      141.03     12.38 o 
 -11   3   4      110.33      116.84     11.19 o 
 -10   3   4      176.97      170.16     13.70 o 
  -9   3   4      351.84      374.57     14.65 o 
  -8   3   4      197.59      198.01     11.64 o 
  -7   3   4     1209.29     1200.45     24.04 o 
  -6   3   4       10.61        9.04      6.39 o 
  -5   3   4        4.34        2.88      5.09 o 
  -4   3   4      299.46      303.12      7.50 o 
  -3   3   4      862.61      813.03     12.12 o 
  -2   3   4      648.60      604.20     10.77 o 
  -1   3   4      438.17      440.38      9.22 o 
   0   3   4       28.57       41.30      4.12 o 
   1   3   4       15.33       14.53      3.79 o 
   2   3   4      623.96      606.26     10.04 o 
   3   3   4       33.93       36.65      4.26 o 
   4   3   4      572.32      572.05     12.19 o 
   5   3   4      163.77      169.87     14.65 o 
   6   3   4      466.14      451.61     13.82 o 
   7   3   4       22.82       19.50      7.00 o 
   8   3   4       45.87       33.11      7.53 o 
   9   3   4       90.75       73.56      9.09 o 
  10   3   4       10.19       11.26      7.37 o 
  11   3   4        6.49        0.00      6.16 o 
  12   3   4        1.49        7.07      8.91 o 
  13   3   4        1.87        7.96      9.52 o 
 -12   4   4       63.91       85.54     16.35 o 
 -11   4   4       50.31       66.69     12.33 o 
 -10   4   4      396.93      379.43     18.51 o 
  -9   4   4        0.49        2.73      8.58 o 
  -8   4   4       68.80       75.48     13.42 o 
  -7   4   4        3.30        0.00      7.40 o 
  -6   4   4       65.51       82.35     11.72 o 
  -5   4   4      599.17      583.12     18.73 o 
  -4   4   4      239.72      246.12     12.99 o 
  -3   4   4        1.50        6.19      4.99 o 
  -2   4   4       89.05       88.15      6.42 o 
  -1   4   4      335.12      341.75      9.48 o 
   0   4   4      436.32      421.27     10.55 o 
   1   4   4      459.63      465.63     11.70 o 
   2   4   4      183.65      175.04      8.61 o 
   3   4   4       85.64       76.37      7.92 o 
   4   4   4       17.79        6.43      8.50 o 
   5   4   4      168.74      143.34     11.21 o 
   6   4   4       19.51       21.83     11.25 o 
   7   4   4      106.79      132.44     11.71 o 
   8   4   4       69.72       53.35     11.08 o 
   9   4   4       22.00       13.71      9.22 o 
  10   4   4       11.63        0.00      8.64 o 
  11   4   4       30.86       37.58     10.57 o 
  12   4   4       10.71        0.00     10.41 o 
 -10   5   4       19.84       16.63     12.89 o 
  -9   5   4       13.74       10.20     10.34 o 
  -8   5   4        0.00        0.00      8.27 o 
  -7   5   4        2.75        0.00      7.62 o 
  -6   5   4       80.06       76.88     14.37 o 
  -5   5   4      161.21      168.23     13.34 o 
  -4   5   4       35.51       42.63      9.41 o 
  -3   5   4       11.55        7.32      9.06 o 
  -2   5   4       34.67       31.95      6.80 o 
  -1   5   4       97.11       88.16      7.79 o 
   0   5   4      373.70      377.45     12.57 o 
   1   5   4      195.51      198.79      9.09 o 
   2   5   4       64.00       56.04      8.80 o 
   3   5   4        4.40        0.88     11.01 o 
   4   5   4       22.80       19.34     10.61 o 
   5   5   4      250.44      283.92     15.36 o 
   6   5   4      101.21      127.74     12.22 o 
   7   5   4        9.33        7.38      8.02 o 
   8   5   4        3.69        0.00     12.49 o 
   9   5   4        7.39       14.43     10.05 o 
  10   5   4       77.26       62.21     33.82 o 
  -7   6   4        4.06        4.51     16.88 o 
  -6   6   4        7.99        0.00     12.70 o 
  -5   6   4       39.84       27.32     11.84 o 
  -4   6   4        0.74        9.29     10.35 o 
  -3   6   4       13.29        3.71      9.00 o 
  -2   6   4       46.28       50.13     10.27 o 
  -1   6   4        4.40       10.31      8.76 o 
   0   6   4       21.68       51.94     13.51 o 
   1   6   4       23.63       13.45      8.65 o 
   2   6   4        1.75        0.00      8.15 o 
   3   6   4       19.51       31.48     10.32 o 
   4   6   4        0.13        0.00      8.92 o 
   5   6   4        3.54        0.00      9.23 o 
   6   6   4        0.40        0.00     10.45 o 
 -15   1   5        9.63       17.91     18.17 o 
 -14   1   5      151.86      144.72     23.30 o 
 -13   1   5        0.10       17.03     15.53 o 
 -12   1   5       20.67       17.23     20.60 o 
 -11   1   5       34.41       36.22      8.52 o 
 -10   1   5      333.22      328.14     15.67 o 
  -9   1   5      253.04      249.58     13.88 o 
  -8   1   5      531.68      562.10     11.68 o 
  -7   1   5       99.29      115.49      5.75 o 
  -6   1   5      655.41      684.13     10.53 o 
  -5   1   5     1616.90     1603.60     16.70 o 
  -4   1   5      149.23      119.04      4.95 o 
  -3   1   5       86.13      111.00      4.49 o 
  -2   1   5      693.25      716.52      9.69 o 
  -1   1   5      107.99      114.11      4.32 o 
   0   1   5      760.05      739.66      9.63 o 
   1   1   5      789.39      767.47     10.01 o 
   2   1   5       14.51       11.34      3.24 o 
   3   1   5      366.12      373.88      7.58 o 
   4   1   5      165.81      177.99      8.55 o 
   5   1   5     1375.67     1409.52     15.80 o 
   6   1   5      274.64      269.07      7.29 o 
   7   1   5      213.44      216.23      7.76 o 
   8   1   5       43.78       51.82      6.58 o 
   9   1   5       44.45       47.93      7.59 o 
  10   1   5       39.91       35.18      7.42 o 
  11   1   5      133.44      109.37     11.93 o 
  12   1   5       53.03       90.58     20.52 o 
  13   1   5        3.36       13.45     17.76 o 
  14   1   5        2.86        0.00     16.97 o 
 -14   2   5        8.24        0.00     16.55 o 
 -13   2   5        8.34       24.61     17.19 o 
 -12   2   5       26.92       35.87      9.98 o 
 -11   2   5        2.72        5.68      7.59 o 
 -10   2   5      127.70      133.73     10.17 o 
  -9   2   5       64.23       77.47      8.72 o 
  -8   2   5      269.08      276.49     11.95 o 
  -7   2   5      187.24      222.72     13.54 o 
  -6   2   5      178.59      180.01      6.76 o 
  -5   2   5      276.52      277.66      7.50 o 
  -4   2   5        1.69        1.16      4.01 o 
  -3   2   5        1.27        0.48      2.99 o 
  -2   2   5      116.98      118.00      4.49 o 
  -1   2   5     1455.48     1489.25     17.04 o 
   0   2   5        0.50        4.78      3.48 o 
   1   2   5      141.38      143.29      5.85 o 
   2   2   5      368.50      395.89      7.67 o 
   3   2   5      833.09      793.83     11.18 o 
   4   2   5      350.13      379.25      8.25 o 
   5   2   5        6.94        5.26      4.49 o 
   6   2   5       10.89        0.00      4.63 o 
   7   2   5      233.13      232.21     10.76 o 
   8   2   5       48.13       44.87      7.94 o 
   9   2   5        7.70        9.10      6.90 o 
  10   2   5        9.59        5.47      6.43 o 
  11   2   5        2.06        0.00      6.97 o 
  12   2   5        0.66        9.73      9.46 o 
  13   2   5       16.72       23.01     13.69 o 
  14   2   5        0.04       18.83     25.92 o 
 -13   3   5        7.82       10.07     10.24 o 
 -12   3   5        0.26        0.00      8.77 o 
 -11   3   5        0.03        2.11     10.84 o 
 -10   3   5       91.83      112.56     13.28 o 
  -9   3   5      219.97      225.89     15.61 o 
  -8   3   5       17.74       12.91      9.65 o 
  -7   3   5        6.15        0.00      7.17 o 
  -6   3   5       28.47       30.77      8.71 o 
  -5   3   5       30.74       26.16      5.98 o 
  -4   3   5      167.97      169.83      6.82 o 
  -3   3   5      495.52      488.80     13.06 o 
  -2   3   5      113.73      115.39      7.62 o 
  -1   3   5       10.66        6.50      5.06 o 
   0   3   5      156.74      163.51      6.69 o 
   1   3   5      418.13      383.73     10.27 o 
   2   3   5      164.82      158.10      8.41 o 
   3   3   5      174.76      166.77      7.11 o 
   4   3   5      304.78      282.53      9.26 o 
   5   3   5      299.52      303.05     13.68 o 
   6   3   5     1343.89     1257.92     26.46 o 
   7   3   5        0.08        0.00      7.04 o 
   8   3   5       81.82       73.37     10.29 o 
   9   3   5       38.24       36.47      9.26 o 
  10   3   5        0.00        0.00      7.67 o 
  11   3   5       31.32        9.18      8.53 o 
  12   3   5        5.63        2.53      8.92 o 
  13   3   5        0.69       11.74     12.60 o 
 -12   4   5      122.29      155.75     17.11 o 
 -11   4   5        4.61        0.00     10.24 o 
 -10   4   5       16.27        6.15     10.82 o 
  -9   4   5      117.36      104.26     14.25 o 
  -8   4   5       38.41       51.36     11.90 o 
  -7   4   5      180.68      181.44     15.27 o 
  -6   4   5      117.91      113.46     15.47 o 
  -5   4   5        0.44        6.29      7.38 o 
  -4   4   5       33.74       39.28      8.81 o 
  -3   4   5       79.92       84.90      6.96 o 
  -2   4   5       54.03       67.90      6.19 o 
  -1   4   5       39.85       37.88      6.00 o 
   0   4   5        6.41        8.66      5.43 o 
   1   4   5        2.76        1.41      4.84 o 
   2   4   5        3.87        0.80      4.98 o 
   3   4   5      534.23      532.53     26.67 o 
   4   4   5        0.05        0.00      6.82 o 
   5   4   5      116.06       99.49     10.63 o 
   6   4   5       62.41       73.09     10.09 o 
   7   4   5        0.34        3.20      7.85 o 
   8   4   5      123.78      128.04     14.66 o 
   9   4   5      107.03      112.18     12.28 o 
  10   4   5        0.90        0.43      8.93 o 
  11   4   5        4.30        0.00     12.90 o 
 -10   5   5       36.26        6.61     20.08 o 
  -9   5   5       16.57       10.12     11.73 o 
  -8   5   5       62.09       65.89     16.73 o 
  -7   5   5        2.47        0.00      9.46 o 
  -6   5   5       92.29       75.26     16.97 o 
  -5   5   5       32.91       15.08      9.19 o 
  -4   5   5       48.53       63.36     10.55 o 
  -3   5   5        0.94        0.00      6.94 o 
  -2   5   5        0.36        4.62      6.36 o 
  -1   5   5        0.93        0.00      5.10 o 
   0   5   5        0.83        5.37      5.64 o 
   1   5   5       11.23       10.21      5.61 o 
   2   5   5       14.83       12.99      8.01 o 
   3   5   5        4.77        1.37      7.58 o 
   4   5   5        0.87        0.00      7.69 o 
   5   5   5        7.15        2.59      7.96 o 
   6   5   5       24.92       17.77      9.06 o 
   7   5   5        0.54        0.00      8.70 o 
   8   5   5       10.61       11.24      9.50 o 
   9   5   5        9.15        0.00     13.71 o 
  -6   6   5        0.04        0.00     11.21 o 
  -5   6   5       46.72       44.71     11.43 o 
  -4   6   5       27.58        6.40     10.04 o 
  -3   6   5      101.21      109.23     12.98 o 
  -2   6   5       57.44       78.64     11.62 o 
  -1   6   5       23.00       15.07     10.92 o 
   0   6   5       47.70       36.33     13.15 o 
   1   6   5        0.68        0.00      8.44 o 
   2   6   5       17.80       18.68      9.29 o 
   3   6   5       30.16       44.92     10.77 o 
   4   6   5       41.27       67.51     11.50 o 
   5   6   5       22.54       32.10     10.71 o 
 -15   0   6       60.20      123.22     33.49 o 
 -14   0   6       75.02       81.74     29.26 o 
 -13   0   6       41.74       60.92     24.46 o 
 -12   0   6      188.69      230.78     32.72 o 
 -11   0   6        5.57        1.75     19.42 o 
 -10   0   6      420.99      389.51     24.37 o 
  -9   0   6      527.12      526.45     15.61 o 
  -8   0   6      894.12      898.52     21.21 o 
  -6   0   6       17.86        8.90      8.28 o 
  -5   0   6        8.85       21.77      5.61 o 
  -4   0   6      827.71      825.86     16.44 o 
  -3   0   6    12362.59    12668.80    136.76 o 
  -2   0   6      965.74      884.53     16.41 o 
  -1   0   6       76.90      100.35      6.77 o 
   0   0   6      131.34      139.27      8.38 o 
   1   0   6     2467.52     2362.44     30.29 o 
   2   0   6     1799.02     1762.75     25.18 o 
   3   0   6       72.13       61.25      6.51 o 
   4   0   6     2071.84     2056.36     28.91 o 
   5   0   6      449.17      459.33     14.60 o 
   6   0   6      148.01      156.05      9.19 o 
   7   0   6      319.83      330.29     12.27 o 
   8   0   6     1026.51     1065.47     21.29 o 
   9   0   6      630.68      650.56     22.52 o 
  10   0   6       96.19      118.93     29.00 o 
  11   0   6        6.10        0.00     21.80 o 
  12   0   6      154.33      140.10     34.88 o 
  13   0   6      223.92      214.12     38.78 o 
  14   0   6       91.40       72.87     33.71 o 
 -15   1   6        0.04        0.00     23.29 o 
 -14   1   6       82.04       76.10     22.75 o 
 -13   1   6      183.51      208.99     43.07 o 
 -12   1   6       42.25       36.33     15.42 o 
 -11   1   6       96.10      104.65     10.29 o 
 -10   1   6      199.22      213.27     16.12 o 
  -9   1   6       39.02       22.21      7.67 o 
  -8   1   6      968.57      959.30     15.76 o 
  -7   1   6      518.56      510.02     10.16 o 
  -6   1   6      474.63      488.42      9.86 o 
  -5   1   6      124.90      115.72      5.32 o 
  -4   1   6        6.20       13.28      3.67 o 
  -3   1   6      232.20      246.22      6.53 o 
  -2   1   6     1741.90     1830.76     18.16 o 
  -1   1   6      573.48      568.68      9.06 o 
   0   1   6      287.07      284.43      7.13 o 
   1   1   6       38.40       40.06      3.89 o 
   2   1   6      161.04      177.87      5.85 o 
   3   1   6       99.62      120.00      5.52 o 
   4   1   6      138.23      117.04      5.56 o 
   5   1   6      220.87      213.33      7.45 o 
   6   1   6      149.10      165.12      6.84 o 
   7   1   6       59.31       52.60      5.75 o 
   8   1   6        2.70        0.00      4.18 o 
   9   1   6        2.62        3.55      6.79 o 
  10   1   6        0.01        0.00      6.05 o 
  11   1   6      119.53      145.09     16.56 o 
  12   1   6      115.27      118.01     22.46 o 
  13   1   6        3.91        0.00     22.52 o 
  14   1   6        0.85        2.52     20.43 o 
 -14   2   6       49.58       31.91     27.06 o 
 -13   2   6       28.02       14.47     17.39 o 
 -12   2   6       95.62      123.67     12.48 o 
 -11   2   6      159.68      177.09     13.12 o 
 -10   2   6       15.24       18.63      7.79 o 
  -9   2   6      875.37      824.88     19.65 o 
  -8   2   6      369.26      346.94     14.37 o 
  -7   2   6     1078.99     1080.77     20.33 o 
  -6   2   6      368.09      372.11      9.95 o 
  -5   2   6      712.37      692.37     12.11 o 
  -4   2   6      296.01      306.09      8.37 o 
  -3   2   6       47.98       62.34      4.95 o 
  -2   2   6       20.65       17.29      4.02 o 
  -1   2   6      668.67      671.77     11.54 o 
   0   2   6      179.03      153.84      6.36 o 
   1   2   6      493.09      477.15      9.99 o 
   2   2   6       15.18       14.18      4.28 o 
   3   2   6        1.09        3.11      3.72 o 
   4   2   6       14.19        5.16      4.22 o 
   5   2   6        6.79       10.02      4.44 o 
   6   2   6      145.21      149.85      7.62 o 
   7   2   6      396.50      389.08     14.14 o 
   8   2   6      381.76      351.78     19.03 o 
   9   2   6       11.68       17.95      7.40 o 
  10   2   6       83.62       77.81      9.30 o 
  11   2   6        0.09        7.63      7.34 o 
  12   2   6       13.25       13.75     22.36 o 
  13   2   6        2.08       18.89     16.97 o 
 -13   3   6       11.07        4.40     11.59 o 
 -12   3   6       79.05       93.41     14.75 o 
 -11   3   6      102.38      124.91     26.52 o 
 -10   3   6       27.92       28.30      9.58 o 
  -9   3   6      334.00      377.18     16.91 o 
  -8   3   6      473.71      449.92     17.88 o 
  -7   3   6      201.61      194.01     14.08 o 
  -6   3   6       72.20       73.19      9.99 o 
  -5   3   6      930.96      908.84     18.86 o 
  -4   3   6      138.00      130.71      7.63 o 
  -3   3   6        7.08        2.10      4.49 o 
  -2   3   6      597.94      590.95     11.83 o 
  -1   3   6      324.69      317.71      9.25 o 
   0   3   6      798.78      755.72     13.24 o 
   1   3   6      617.99      627.47     12.35 o 
   2   3   6        0.52        3.74      4.76 o 
   3   3   6       58.04       71.11      6.23 o 
   4   3   6      239.75      244.27      9.56 o 
   5   3   6      189.38      184.26     11.77 o 
   6   3   6     1259.40     1330.42     27.82 o 
   7   3   6        2.83        0.00      7.39 o 
   8   3   6       58.62       38.00      9.45 o 
   9   3   6       15.73        6.65      8.67 o 
  10   3   6      302.20      340.82     18.50 o 
  11   3   6       85.52       89.19     11.72 o 
  12   3   6       28.04       32.78     13.51 o 
 -11   4   6       52.62       54.48     15.34 o 
 -10   4   6       46.16       63.04     12.22 o 
  -9   4   6       94.95      104.78     14.55 o 
  -8   4   6       56.75       71.98     11.16 o 
  -7   4   6        0.34        0.00      8.17 o 
  -6   4   6      292.92      291.52     15.20 o 
  -5   4   6       77.45       82.88     12.94 o 
  -4   4   6      365.95      394.33     14.74 o 
  -3   4   6      154.25      159.89     11.13 o 
  -2   4   6      264.18      271.49      9.37 o 
  -1   4   6       82.72       84.80      7.92 o 
   0   4   6        1.54        9.64      5.22 o 
   1   4   6      135.85      140.15      8.31 o 
   2   4   6      107.35      107.97      7.19 o 
   3   4   6      504.31      494.95     14.35 o 
   4   4   6        8.14        0.00      7.36 o 
   5   4   6        7.84        9.29      8.10 o 
   6   4   6       87.78       93.72     11.10 o 
   7   4   6      189.11      202.79     14.55 o 
   8   4   6      128.34      141.97     13.58 o 
   9   4   6       95.27      113.94     12.81 o 
  10   4   6        5.01       18.42     10.06 o 
  11   4   6        0.04        0.00     12.97 o 
  -9   5   6       47.41       56.83     13.80 o 
  -8   5   6       13.00       18.34     10.42 o 
  -7   5   6       58.62       70.53     12.27 o 
  -6   5   6       16.66        6.79      9.37 o 
  -5   5   6       30.18       29.86     10.22 o 
  -4   5   6       21.59       36.95     12.01 o 
  -3   5   6       34.98       37.42     10.73 o 
  -2   5   6       88.59      102.37     12.79 o 
  -1   5   6        9.20       10.50      5.79 o 
   0   5   6        0.28        0.00      5.50 o 
   1   5   6        2.24        9.36      6.26 o 
   2   5   6       40.81       62.94     10.00 o 
   3   5   6       15.97       19.44      8.69 o 
   4   5   6       11.53       21.21      9.09 o 
   5   5   6        0.65        0.00      8.34 o 
   6   5   6       11.78       32.41      9.62 o 
   7   5   6        5.34        3.30      8.95 o 
   8   5   6        0.88        0.00      9.51 o 
  -5   6   6       25.83       44.51     11.75 o 
  -4   6   6        0.24        0.00     12.35 o 
  -3   6   6       13.20        0.25     10.98 o 
  -2   6   6        0.94        0.00      9.95 o 
  -1   6   6        3.30        0.00      8.81 o 
   0   6   6        3.38        0.00     11.18 o 
   1   6   6       50.90       47.30     10.37 o 
   2   6   6       48.38       66.34     11.23 o 
   3   6   6       13.21       16.47      9.65 o 
   4   6   6       16.78        9.16      9.75 o 
 -14   1   7       43.62       62.44     20.72 o 
 -13   1   7        0.16        0.00     13.80 o 
 -12   1   7        7.69       28.89     15.88 o 
 -11   1   7       41.02       28.90      9.85 o 
 -10   1   7      406.38      366.05     19.30 o 
  -9   1   7       81.54       86.49      8.79 o 
  -8   1   7        3.36        0.55      5.10 o 
  -7   1   7       25.21       25.63      5.04 o 
  -6   1   7      107.55      114.67      6.17 o 
  -5   1   7       58.42       61.77      5.39 o 
  -4   1   7      890.17      891.65     12.82 o 
  -3   1   7      161.22      155.76      6.30 o 
  -2   1   7        2.56        5.82      3.43 o 
  -1   1   7      337.70      307.17      7.39 o 
   0   1   7      459.59      427.30      8.61 o 
   1   1   7      352.66      357.06      8.08 o 
   2   1   7      617.94      616.11     11.26 o 
   3   1   7      198.37      213.45      6.91 o 
   4   1   7      162.62      179.55      7.21 o 
   5   1   7       41.50       40.64      5.28 o 
   6   1   7       89.76      101.62      6.44 o 
   7   1   7      165.86      154.58      7.72 o 
   8   1   7        8.79       16.09      5.73 o 
   9   1   7       17.02       11.37      6.13 o 
  10   1   7       28.47       30.65      8.12 o 
  11   1   7      209.05      214.70     15.60 o 
  12   1   7        4.53       25.26     18.37 o 
  13   1   7        8.64        0.00     17.39 o 
 -13   2   7       12.36        0.00     15.56 o 
 -12   2   7       11.85        0.00     10.45 o 
 -11   2   7       23.43       27.84      9.57 o 
 -10   2   7        8.06        0.00      8.03 o 
  -9   2   7        1.39        3.79      7.69 o 
  -8   2   7        1.65        0.00      7.34 o 
  -7   2   7        0.47        0.00      5.91 o 
  -6   2   7      253.32      233.54      8.66 o 
  -5   2   7        8.20        0.00      4.59 o 
  -4   2   7        0.29        0.00      3.84 o 
  -3   2   7       32.00       20.24      6.35 o 
  -2   2   7      997.25      937.61     16.22 o 
  -1   2   7       25.55       20.71      4.68 o 
   0   2   7       56.75       54.71      5.67 o 
   1   2   7        0.02        0.00      4.49 o 
   2   2   7      204.64      184.45      7.66 o 
   3   2   7      345.16      351.40     10.76 o 
   4   2   7        0.52        0.14      5.07 o 
   5   2   7       32.71       26.45      5.88 o 
   6   2   7       40.82       47.18      6.99 o 
   7   2   7      262.56      257.45     13.79 o 
   8   2   7        9.60        4.20      7.61 o 
   9   2   7        0.68       14.00      9.57 o 
  10   2   7        9.10       11.27      8.45 o 
  11   2   7       12.89        3.70     11.02 o 
  12   2   7        4.47       20.60     13.21 o 
  13   2   7        9.05       52.77     23.32 o 
 -13   3   7        0.45        0.00     11.54 o 
 -12   3   7        0.58        5.36     11.19 o 
 -11   3   7        1.02        0.00      9.48 o 
 -10   3   7       43.44       51.20     11.62 o 
  -9   3   7       68.61       63.12     11.74 o 
  -8   3   7      158.13      132.40     15.54 o 
  -7   3   7        7.45       15.04      8.08 o 
  -6   3   7      439.88      423.46     16.62 o 
  -5   3   7      120.76      126.04      8.70 o 
  -4   3   7      857.79      794.91     14.83 o 
  -3   3   7       26.60       18.58      5.15 o 
  -2   3   7       66.05       77.39      8.39 o 
  -1   3   7      110.93      102.03      6.81 o 
   0   3   7      218.47      216.40      8.57 o 
   1   3   7      194.34      191.84      8.23 o 
   2   3   7       22.16       19.27      5.58 o 
   3   3   7       13.61        5.91      5.42 o 
   4   3   7      122.66      126.75      8.29 o 
   5   3   7      232.99      230.40     13.23 o 
   6   3   7       41.84       36.20      8.86 o 
   7   3   7       39.44       29.78      8.95 o 
   8   3   7        0.07        0.00      7.78 o 
   9   3   7       48.11       29.32      9.26 o 
  10   3   7       26.67       23.30     10.02 o 
  11   3   7       79.11       76.38     12.36 o 
  12   3   7        6.91       12.06     11.22 o 
 -11   4   7        5.72       16.69     12.53 o 
 -10   4   7        1.59        0.12     10.47 o 
  -9   4   7        0.58        3.04     10.38 o 
  -8   4   7       85.33      118.87     21.46 o 
  -7   4   7      298.62      276.80     32.80 o 
  -6   4   7       45.12       43.37     10.81 o 
  -5   4   7      185.59      181.96     13.23 o 
  -4   4   7        0.01        0.00      6.83 o 
  -3   4   7        4.50        0.00      5.48 o 
  -2   4   7      158.05      170.21      8.28 o 
  -1   4   7       58.02       57.05      6.74 o 
   0   4   7       17.63       18.69      5.65 o 
   1   4   7        7.22        5.78      5.53 o 
   2   4   7       15.98       24.47      5.95 o 
   3   4   7       52.44       57.27      7.95 o 
   4   4   7       34.55       35.86     10.47 o 
   5   4   7        1.56        0.00      7.97 o 
   6   4   7       14.20        0.00      8.69 o 
   7   4   7        5.19        2.68      8.59 o 
   8   4   7       73.91       93.31     15.99 o 
   9   4   7       84.80       96.49     12.92 o 
  10   4   7       14.48        9.48     11.70 o 
  -8   5   7        0.15       10.18     11.53 o 
  -7   5   7       15.78       29.72     15.06 o 
  -6   5   7        0.09        0.00     12.59 o 
  -5   5   7        6.28        4.14      9.76 o 
  -4   5   7        0.45        0.00      9.24 o 
  -3   5   7       44.21       33.93      9.73 o 
  -2   5   7       31.58       21.09      7.43 o 
  -1   5   7        0.83        7.13      5.47 o 
   0   5   7        5.27        3.41      6.32 o 
   1   5   7        6.25        7.01      6.77 o 
   2   5   7       26.24       27.42      9.31 o 
   3   5   7       23.93       28.18      9.27 o 
   4   5   7        1.41        0.00      8.30 o 
   5   5   7       11.35        5.05      8.83 o 
   6   5   7        0.00       13.72     10.37 o 
   7   5   7       22.02       18.91     10.41 o 
  -4   6   7        2.64       19.22     12.36 o 
  -3   6   7       68.85       79.59     12.87 o 
  -2   6   7        5.06        0.00      9.86 o 
  -1   6   7        2.59        0.47     10.71 o 
   0   6   7        7.22       13.80     12.88 o 
   1   6   7       46.60       58.94     12.79 o 
   2   6   7       22.52       24.14     10.50 o 
   3   6   7        2.03        8.07     10.56 o 
 -14   0   8       26.15        0.00     21.62 o 
 -13   0   8       37.65       26.60     24.96 o 
 -12   0   8       18.49       19.48     22.88 o 
 -11   0   8      340.22      335.94     36.05 o 
 -10   0   8       42.04       44.65     16.36 o 
  -9   0   8        8.13       11.12      4.47 o 
  -8   0   8       73.99       49.26      8.37 o 
  -7   0   8        5.52       12.78      7.54 o 
  -6   0   8       34.89       43.68      8.21 o 
  -5   0   8       29.11       19.94      7.24 o 
  -4   0   8       18.13       22.74      6.96 o 
  -3   0   8      357.36      335.98     12.78 o 
  -2   0   8      220.33      218.45     10.31 o 
  -1   0   8      119.84      112.66      8.37 o 
   0   0   8       44.92       45.78      6.87 o 
   1   0   8       35.99       48.65      9.12 o 
   2   0   8       81.37       91.64      8.27 o 
   3   0   8       21.06       29.98      6.88 o 
   4   0   8      665.83      684.16     21.90 o 
   5   0   8        7.79        5.49      6.69 o 
   6   0   8      620.80      603.83     16.80 o 
   7   0   8        2.32        2.62      6.80 o 
   8   0   8        0.29       11.92      7.47 o 
   9   0   8        5.86        3.51      9.42 o 
  10   0   8        3.25        6.93     14.50 o 
  11   0   8        4.70        0.00     23.20 o 
  12   0   8       78.69       37.47     29.12 o 
  13   0   8       13.74       30.70     29.79 o 
 -14   1   8       37.38       38.96     27.63 o 
 -13   1   8       43.20       50.20     26.87 o 
 -12   1   8      232.31      252.52     40.03 o 
 -11   1   8       66.18       33.32     17.06 o 
 -10   1   8       31.95       25.85      8.10 o 
  -9   1   8      188.64      195.25     11.32 o 
  -8   1   8       22.83       12.70      5.80 o 
  -7   1   8      273.95      282.10     11.28 o 
  -6   1   8      818.69      800.13     13.52 o 
  -5   1   8      676.30      656.33     13.75 o 
  -4   1   8       98.06       91.67      5.96 o 
  -3   1   8       10.08        9.39      5.00 o 
  -2   1   8        2.42        0.00      4.55 o 
  -1   1   8     1025.15     1020.71     16.43 o 
   0   1   8     2246.65     2190.66     24.24 o 
   1   1   8       48.70       44.87      4.88 o 
   2   1   8       17.41       17.31      4.53 o 
   3   1   8       18.58       27.69      5.05 o 
   4   1   8      524.07      518.24     11.56 o 
   5   1   8       39.76       35.96      5.57 o 
   6   1   8      114.20      110.37      7.96 o 
   7   1   8      122.06      125.31      7.53 o 
   8   1   8        5.82        6.30      5.81 o 
   9   1   8       67.99       81.17     13.48 o 
  10   1   8       24.24       18.21      8.96 o 
  11   1   8        1.74        0.00     10.46 o 
  12   1   8       43.15       68.58     31.20 o 
  13   1   8       33.37       43.97     32.43 o 
 -13   2   8      116.97      144.46     17.71 o 
 -12   2   8       70.67       87.80     12.86 o 
 -11   2   8       11.03       13.67      9.19 o 
 -10   2   8       49.36       59.30     10.47 o 
  -9   2   8      381.44      406.22     16.94 o 
  -8   2   8      414.94      427.78     16.58 o 
  -7   2   8     1439.00     1394.39     25.02 o 
  -6   2   8        9.47        6.48      5.39 o 
  -5   2   8     1026.07     1029.25     18.60 o 
  -4   2   8       52.95       65.56      7.75 o 
  -3   2   8      474.38      449.63     11.25 o 
  -2   2   8     1438.53     1402.95     19.18 o 
  -1   2   8     1246.30     1225.08     17.95 o 
   0   2   8      100.31      111.21      7.12 o 
   1   2   8      610.14      603.14     13.08 o 
   2   2   8      483.75      465.83     11.69 o 
   3   2   8      947.82      929.32     15.77 o 
   4   2   8      294.39      297.73     12.57 o 
   5   2   8       52.50       53.43      6.82 o 
   6   2   8      183.97      208.84     11.69 o 
   7   2   8      119.84      118.37     11.13 o 
   8   2   8      176.64      212.67     13.26 o 
   9   2   8      139.02      142.53     14.73 o 
  10   2   8        1.08        7.81      8.85 o 
  11   2   8       24.61        7.78      9.75 o 
  12   2   8        0.40       13.62     12.87 o 
 -12   3   8       73.40       64.58     14.25 o 
 -11   3   8       22.28       26.76     10.59 o 
 -10   3   8       10.89       15.06      9.79 o 
  -9   3   8      106.99      124.90     20.54 o 
  -8   3   8        1.69        0.39      8.37 o 
  -7   3   8        0.02        4.06      7.85 o 
  -6   3   8      765.11      761.65     24.30 o 
  -5   3   8      106.57       99.67     12.32 o 
  -4   3   8        3.86       10.48      4.08 o 
  -3   3   8       77.72       69.39      6.48 o 
  -2   3   8       63.03       68.23      6.46 o 
  -1   3   8       31.79       28.49      5.95 o 
   0   3   8       41.71       37.13      6.12 o 
   1   3   8        0.48        0.00      5.43 o 
   2   3   8       29.78       27.53      6.17 o 
   3   3   8        4.13        0.00      5.60 o 
   4   3   8       27.00       28.95      6.96 o 
   5   3   8        6.67       17.07      8.19 o 
   6   3   8       16.29        8.47      8.28 o 
   7   3   8        0.39        0.83      7.91 o 
   8   3   8      151.96      145.42     12.90 o 
   9   3   8        3.43        0.00      9.02 o 
  10   3   8        1.68        0.00      9.23 o 
  11   3   8        2.29        5.92     11.38 o 
 -10   4   8       10.58       21.85     10.84 o 
  -9   4   8      105.46      111.93     13.59 o 
  -8   4   8        1.90       11.59      9.47 o 
  -7   4   8        0.12        8.44     12.94 o 
  -6   4   8        0.03        1.01      8.22 o 
  -5   4   8        3.89        3.44      8.67 o 
  -4   4   8       35.51       40.16      7.84 o 
  -3   4   8      232.11      239.23     12.47 o 
  -2   4   8       19.84       21.78      5.78 o 
  -1   4   8        0.09        8.91      5.66 o 
   0   4   8       19.65       21.97      6.02 o 
   1   4   8       27.22       30.37      6.46 o 
   2   4   8        7.96        5.03      5.85 o 
   3   4   8       30.64       22.80      9.65 o 
   4   4   8        0.04        2.46      7.93 o 
   5   4   8        6.05        0.43      8.65 o 
   6   4   8        1.10       14.20     10.97 o 
   7   4   8       28.15        6.90      9.33 o 
   8   4   8       42.21       43.02     11.43 o 
   9   4   8       14.34        0.00     10.04 o 
  -8   5   8        7.64        0.00     16.29 o 
  -7   5   8       70.75       66.64     12.62 o 
  -6   5   8       85.54       86.91     12.78 o 
  -5   5   8       64.76       83.29     12.37 o 
  -4   5   8      130.08      146.25     13.62 o 
  -3   5   8        0.07       14.17     11.55 o 
  -2   5   8      123.29      145.76     11.68 o 
  -1   5   8       40.83       49.66      9.00 o 
   0   5   8       88.15      116.13      8.62 o 
   1   5   8       67.85       92.50      9.67 o 
   2   5   8       65.17       65.58     11.98 o 
   3   5   8        5.57        6.49      8.58 o 
   4   5   8      104.70      148.27     14.05 o 
   5   5   8       35.74       52.50     11.44 o 
   6   5   8       85.94      105.39     14.81 o 
 -13   1   9        2.79        0.00     21.29 o 
 -12   1   9        9.05        1.00     21.92 o 
 -11   1   9       66.26       73.48     11.28 o 
 -10   1   9       29.16       33.40     12.72 o 
  -9   1   9       31.03       21.18      8.79 o 
  -8   1   9       47.81       47.20      8.03 o 
  -7   1   9      160.41      187.64      8.68 o 
  -6   1   9      383.27      400.18     13.33 o 
  -5   1   9        1.00        0.00      5.49 o 
  -4   1   9      455.99      451.12     11.78 o 
  -3   1   9       31.75       42.11      6.44 o 
  -2   1   9      623.29      622.40     13.10 o 
  -1   1   9       77.21       76.18      7.36 o 
   0   1   9      234.42      223.88      8.92 o 
   1   1   9      421.71      421.25     11.15 o 
   2   1   9        0.32        4.58      5.13 o 
   3   1   9       50.75       56.93      7.84 o 
   4   1   9       28.25       27.20      6.46 o 
   5   1   9      173.15      162.12      8.47 o 
   6   1   9      186.29      195.22      8.90 o 
   7   1   9       65.09       53.32      7.62 o 
   8   1   9       17.82       12.84      6.47 o 
   9   1   9      300.69      341.70     16.22 o 
  10   1   9       10.58       11.46     11.72 o 
  11   1   9        0.03        0.00     11.00 o 
  12   1   9        7.44        0.00     25.35 o 
 -12   2   9       28.66        8.60     16.19 o 
 -11   2   9        1.03        0.00      9.05 o 
 -10   2   9        0.28        0.00      8.15 o 
  -9   2   9        0.59        0.00      8.14 o 
  -8   2   9       70.35       59.59     10.28 o 
  -7   2   9        2.88        2.84      6.77 o 
  -6   2   9      126.91      126.96      9.49 o 
  -5   2   9       37.68       28.39      6.11 o 
  -4   2   9      294.98      248.46     13.06 o 
  -3   2   9       50.55       60.46      6.74 o 
  -2   2   9       45.38       49.11      6.51 o 
  -1   2   9       25.66       29.25      6.02 o 
   0   2   9        3.11        0.24      5.23 o 
   1   2   9        0.01        0.41      5.17 o 
   2   2   9      167.02      166.80      8.54 o 
   3   2   9        1.16        1.78      5.60 o 
   4   2   9       11.80        2.25      5.61 o 
   5   2   9        0.04        0.00      5.72 o 
   6   2   9       41.20       42.01      7.33 o 
   7   2   9       12.62       19.62      8.71 o 
   8   2   9       78.46       47.41      9.66 o 
   9   2   9        8.78       15.31     14.45 o 
  10   2   9       30.68       34.28     10.93 o 
  11   2   9       49.69       64.55     12.15 o 
 -11   3   9        7.54        0.00      9.64 o 
 -10   3   9       53.45       60.21     11.94 o 
  -9   3   9       31.74       48.91     10.91 o 
  -8   3   9       15.86        9.59      9.05 o 
  -7   3   9       18.84       20.30     12.54 o 
  -6   3   9       17.26        0.00      8.37 o 
  -5   3   9      534.32      509.62     15.11 o 
  -4   3   9      194.22      194.88     10.80 o 
  -3   3   9      124.81      119.87      9.57 o 
  -2   3   9       68.70       67.18      6.84 o 
  -1   3   9        0.02        0.00      5.50 o 
   0   3   9        2.63        0.50      5.47 o 
   1   3   9       68.82       59.18      7.34 o 
   2   3   9       54.28       64.31      7.09 o 
   3   3   9       32.46       18.90      6.31 o 
   4   3   9       33.54       26.55      7.34 o 
   5   3   9        0.40        0.00      7.38 o 
   6   3   9        8.01       15.08      8.66 o 
   7   3   9       23.05       26.77      9.61 o 
   8   3   9        1.25       18.36      9.67 o 
   9   3   9        2.67       10.84      9.72 o 
  10   3   9        0.25        0.00     10.10 o 
  -9   4   9        9.38       14.81     11.22 o 
  -8   4   9       36.66       45.86     12.84 o 
  -7   4   9        0.76        0.00     10.24 o 
  -6   4   9        0.09        0.34      9.72 o 
  -5   4   9       97.31       95.03     12.00 o 
  -4   4   9       16.63       11.10      6.42 o 
  -3   4   9       42.86       38.23      7.92 o 
  -2   4   9      238.55      210.00      9.40 o 
  -1   4   9       48.51       47.76      7.37 o 
   0   4   9       93.47       97.13      8.21 o 
   1   4   9       45.62       42.09      7.12 o 
   2   4   9       27.59       38.42      7.21 o 
   3   4   9       47.11       62.48      9.01 o 
   4   4   9       34.23       19.94      9.30 o 
   5   4   9        1.43        0.00      8.11 o 
   6   4   9       26.96       34.46     10.19 o 
   7   4   9       93.02      105.30     13.19 o 
   8   4   9       27.97       65.72     17.97 o 
  -6   5   9        1.76       41.08     20.03 o 
  -5   5   9       28.53        5.13     12.82 o 
  -4   5   9       43.04       33.01     12.30 o 
  -3   5   9        0.02        0.00      9.40 o 
  -2   5   9       26.37       36.55      8.81 o 
  -1   5   9       40.44       39.49      8.11 o 
   0   5   9        0.31        9.20      6.50 o 
   1   5   9        2.44        0.00      7.32 o 
   2   5   9       31.32       41.96     13.10 o 
   3   5   9        0.33        0.00      8.44 o 
   4   5   9       10.54        0.00      9.82 o 
   5   5   9        0.11        0.00     10.30 o 
 -10   0  10      145.98      144.29     25.02 o 
  -9   0  10      729.46      715.60     34.76 o 
  -8   0  10       62.31      118.83     11.14 o 
  -7   0  10      410.57      477.55     21.70 o 
  -6   0  10      346.14      359.50     15.07 o 
  -5   0  10        5.13        1.13      7.78 o 
  -4   0  10      553.92      540.01     17.26 o 
  -3   0  10     1378.67     1335.02     27.25 o 
  -2   0  10      414.67      385.84     14.57 o 
  -1   0  10      469.61      457.86     15.17 o 
   0   0  10        3.64       10.63      6.90 o 
   1   0  10       98.24       96.57      9.46 o 
   2   0  10      503.41      498.04     16.33 o 
   3   0  10     1016.77     1056.38     23.48 o 
   4   0  10       73.45       75.65      9.64 o 
   5   0  10       26.30       37.42      8.60 o 
   6   0  10       94.99      113.95     10.53 o 
   7   0  10       74.67       92.67     10.48 o 
   8   0  10       82.30      105.91     11.01 o 
   9   0  10      116.91       94.40     16.64 o 
  10   0  10       21.61        0.00     16.13 o 
 -12   1  10      211.34      219.46     25.84 o 
 -11   1  10       38.54       56.60     11.46 o 
 -10   1  10       80.31       83.32     11.73 o 
  -9   1  10        0.73       12.48      8.40 o 
  -8   1  10       12.93        9.32      7.00 o 
  -7   1  10        4.62        2.30      5.82 o 
  -6   1  10       43.42       45.59      6.94 o 
  -5   1  10      175.25      178.04      8.96 o 
  -4   1  10      555.00      561.68     17.03 o 
  -3   1  10       66.73       55.44      7.02 o 
  -2   1  10        6.23        5.92      5.56 o 
  -1   1  10      131.11      139.91      8.17 o 
   0   1  10      381.30      350.58     10.92 o 
   1   1  10      438.37      418.99     11.88 o 
   2   1  10      150.19      129.21      7.98 o 
   3   1  10        5.23        9.89      5.80 o 
   4   1  10        0.22        4.86      5.40 o 
   5   1  10      123.71      137.34      8.24 o 
   6   1  10       59.49       43.57      6.76 o 
   7   1  10        2.64        2.87      6.35 o 
   8   1  10       72.55       74.60      8.54 o 
   9   1  10        0.84        0.40      8.68 o 
  10   1  10        2.28        0.00     16.29 o 
  11   1  10       18.65       34.08     13.88 o 
 -12   2  10        0.08        5.51     10.39 o 
 -11   2  10        5.86        1.11     10.05 o 
 -10   2  10       28.54       30.83     11.26 o 
  -9   2  10       21.94       31.94      9.96 o 
  -8   2  10        3.52        6.10      9.30 o 
  -7   2  10       67.25       55.96      8.45 o 
  -6   2  10        3.72        3.12      5.77 o 
  -5   2  10       16.72        6.16      5.30 o 
  -4   2  10       15.93       16.90      6.21 o 
  -3   2  10        1.10        3.53      5.61 o 
  -2   2  10       49.44       52.86      6.84 o 
  -1   2  10      114.82      114.27      8.08 o 
   0   2  10      382.77      381.59     11.65 o 
   1   2  10       78.24       85.89      8.89 o 
   2   2  10      135.84      127.24      8.09 o 
   3   2  10        7.88        0.00      5.64 o 
   4   2  10        6.81        0.07      5.62 o 
   5   2  10       71.94       78.10      8.42 o 
   6   2  10       10.51       14.84      6.86 o 
   7   2  10        4.85        0.00      8.40 o 
   8   2  10        0.09        1.24      8.58 o 
   9   2  10        8.39       21.81     10.68 o 
  10   2  10        9.77       22.96     10.58 o 
 -10   3  10      185.90      198.76     19.72 o 
  -9   3  10        4.99       10.38     10.02 o 
  -8   3  10        0.01        0.00      8.72 o 
  -7   3  10       94.55       94.26     12.26 o 
  -6   3  10      193.81      193.81     14.49 o 
  -5   3  10      239.72      252.75     12.16 o 
  -4   3  10      170.98      156.86      8.67 o 
  -3   3  10        0.01        0.00      5.52 o 
  -2   3  10       27.47       30.28      6.44 o 
  -1   3  10      261.87      259.72     10.40 o 
   0   3  10       71.44       83.15      7.50 o 
   1   3  10      271.59      292.36     11.01 o 
   2   3  10       74.61       71.64      7.82 o 
   3   3  10      140.13      134.94      8.94 o 
   4   3  10       21.93       21.71      7.72 o 
   5   3  10       57.97       78.56     11.58 o 
   6   3  10       63.44       77.66     11.57 o 
   7   3  10       11.63        2.23      9.40 o 
   8   3  10        8.87       10.27      9.95 o 
   9   3  10        3.43        1.89     11.23 o 
  -8   4  10      100.59       88.14     13.51 o 
  -7   4  10       20.27        7.51      9.71 o 
  -6   4  10       22.97       31.46     11.03 o 
  -5   4  10       50.58       39.00     10.65 o 
  -4   4  10      183.22      179.31     11.66 o 
  -3   4  10      202.61      226.33     12.40 o 
  -2   4  10      102.02      106.88      8.84 o 
  -1   4  10       81.76       94.39      8.55 o 
   0   4  10       14.59        3.23      6.73 o 
   1   4  10       11.33       23.08      6.94 o 
   2   4  10       52.42       39.72      7.90 o 
   3   4  10       30.80       46.30      9.64 o 
   4   4  10       63.60       76.91     12.28 o 
   5   4  10       35.84       37.94     10.30 o 
   6   4  10       11.59       19.75      9.98 o 
   7   4  10        0.65       45.67     21.35 o 
  -4   5  10        2.59        0.74     13.44 o 
  -3   5  10        0.23        0.00     13.27 o 
  -2   5  10       27.35        7.66      8.67 o 
  -1   5  10        4.74        0.00      7.97 o 
   0   5  10        4.03        2.00      7.00 o 
   1   5  10       15.52       13.03     12.62 o 
   2   5  10       14.24       13.88     11.20 o 
   3   5  10        9.40       14.99     12.86 o 
 -11   1  11       22.88       30.49     12.00 o 
 -10   1  11        8.42       17.54      9.96 o 
  -9   1  11        2.96        0.00      6.56 o 
  -8   1  11        7.24       14.66      8.26 o 
  -7   1  11       24.10       18.07      6.37 o 
  -6   1  11      115.73      129.97      8.75 o 
  -5   1  11        8.02        5.02      6.16 o 
  -4   1  11        3.99        4.29      6.08 o 
  -3   1  11      184.39      178.75      9.20 o 
  -2   1  11       57.65       66.64      7.25 o 
  -1   1  11      169.54      171.83      9.06 o 
   0   1  11      254.89      263.97     10.40 o 
   1   1  11       10.60       12.65      6.01 o 
   2   1  11       42.09       33.72      7.29 o 
   3   1  11       19.27       16.31      5.97 o 
   4   1  11       97.57       94.19      8.20 o 
   5   1  11       76.23       76.44      7.64 o 
   6   1  11        0.17        0.00      5.93 o 
   7   1  11       13.52       12.38      7.07 o 
   8   1  11        6.50        1.70      7.33 o 
   9   1  11       42.62       46.88     10.61 o 
  10   1  11        0.03       12.00     13.00 o 
 -11   2  11        1.37        1.18     11.61 o 
 -10   2  11        0.11        0.00      9.55 o 
  -9   2  11       32.33       34.48     10.74 o 
  -8   2  11       53.88       47.24     11.32 o 
  -7   2  11        6.27        5.01      7.91 o 
  -6   2  11        6.75        0.00      5.86 o 
  -5   2  11        0.39        0.00      5.97 o 
  -4   2  11      528.90      514.81     13.75 o 
  -3   2  11        1.50        0.00      5.80 o 
  -2   2  11       61.82       45.01      7.21 o 
  -1   2  11       35.64       35.89      7.83 o 
   0   2  11       32.45       44.17      6.89 o 
   1   2  11       42.45       40.10      6.71 o 
   2   2  11       10.24       11.12      6.24 o 
   3   2  11        1.97        3.72      5.51 o 
   4   2  11        0.75        0.00      5.95 o 
   5   2  11       11.86        7.26      6.23 o 
   6   2  11        0.19        0.00      6.62 o 
   7   2  11        1.23       14.86      9.48 o 
   8   2  11        5.59        0.00      8.91 o 
   9   2  11        2.08        1.18      9.25 o 
  -9   3  11        0.28        4.03     10.27 o 
  -8   3  11        0.24        0.00     12.38 o 
  -7   3  11       43.28       32.21     10.58 o 
  -6   3  11      146.31      188.50     17.71 o 
  -5   3  11        6.77        4.50      7.50 o 
  -4   3  11        4.10       10.77      4.81 o 
  -3   3  11        0.19        0.00      5.91 o 
  -2   3  11       32.53       35.06      6.98 o 
  -1   3  11       33.37       28.62      6.77 o 
   0   3  11       28.03       24.66      7.52 o 
   1   3  11       68.00       54.75      7.77 o 
   2   3  11        2.31        7.73      6.54 o 
   3   3  11      102.32      104.05      9.13 o 
   4   3  11        0.84        0.00      7.25 o 
   5   3  11        0.01        0.00      8.88 o 
   6   3  11       36.62       40.70     10.34 o 
   7   3  11        3.11        0.03      8.76 o 
   8   3  11        0.00       10.88     12.49 o 
  -7   4  11        1.23       32.56     17.32 o 
  -6   4  11        0.81        1.80     10.31 o 
  -5   4  11       20.41       17.10      9.96 o 
  -4   4  11       15.96       25.35      9.33 o 
  -3   4  11        0.00        0.00      7.92 o 
  -2   4  11       35.46       29.18      9.75 o 
  -1   4  11       22.50       13.09      6.92 o 
   0   4  11       78.71       83.95      8.72 o 
   1   4  11       10.33        9.47      6.85 o 
   2   4  11        0.07        0.32      7.23 o 
   3   4  11       11.72        7.88      8.63 o 
   4   4  11        3.13        0.55      9.17 o 
   5   4  11       28.86       25.18     12.78 o 
 -10   0  12        0.26        0.00     17.93 o 
  -9   0  12       13.48        9.38     11.61 o 
  -8   0  12       23.42       14.13     11.32 o 
  -7   0  12       72.76       74.17     12.98 o 
  -6   0  12       37.02       30.35     11.16 o 
  -5   0  12       97.21      110.60     13.39 o 
  -4   0  12       21.27       37.51     10.80 o 
  -3   0  12       66.87       83.39     12.22 o 
  -2   0  12      662.74      676.81     30.44 o 
  -1   0  12       63.17       50.81     11.43 o 
   0   0  12      222.48      219.85     15.15 o 
   1   0  12      803.03      794.34     32.74 o 
   2   0  12      188.26      159.33     14.11 o 
   3   0  12       45.73       33.74     12.66 o 
   4   0  12      134.75      143.41     13.87 o 
   5   0  12       98.36      122.18     22.89 o 
   6   0  12       87.37       85.36     13.29 o 
   7   0  12       53.96       44.54     13.41 o 
   8   0  12        7.00        0.00     11.09 o 
   9   0  12       11.66        0.00     12.15 o 
 -10   1  12      159.75      194.45     17.57 o 
  -9   1  12       20.75       34.70     11.44 o 
  -8   1  12       18.86       39.23     12.50 o 
  -7   1  12      138.25      147.75     11.39 o 
  -6   1  12       64.92       88.77      9.22 o 
  -5   1  12       72.81       87.40      8.99 o 
  -4   1  12      120.61      138.94      9.84 o 
  -3   1  12       48.21       30.09      7.59 o 
  -2   1  12        1.62        6.62      6.81 o 
  -1   1  12      239.58      245.63     16.47 o 
   0   1  12        9.62       14.48      7.01 o 
   1   1  12       16.67       22.46      6.98 o 
   2   1  12      176.37      178.74     10.28 o 
   3   1  12       18.58       19.22      7.25 o 
   4   1  12        5.02       11.30      6.36 o 
   5   1  12       53.02       51.25      8.15 o 
   6   1  12       17.40       20.65      7.18 o 
   7   1  12       15.19       12.01      9.24 o 
   8   1  12        7.11        0.00      8.69 o 
   9   1  12        0.59        9.60     11.01 o 
 -10   2  12      142.46      142.86     15.42 o 
  -9   2  12      154.08      170.61     15.79 o 
  -8   2  12      165.97      205.46     15.86 o 
  -7   2  12      143.25      163.41     12.23 o 
  -6   2  12        5.81        3.76      8.21 o 
  -5   2  12        0.57        0.00      6.12 o 
  -4   2  12      163.22      174.25     10.05 o 
  -3   2  12      124.37      131.13      9.27 o 
  -2   2  12       53.87       50.08      7.49 o 
  -1   2  12       58.83       69.29      7.92 o 
   0   2  12       29.49       28.74      6.97 o 
   1   2  12        8.72       14.04      6.49 o 
   2   2  12       66.10       70.87      8.13 o 
   3   2  12       93.88      107.41      8.91 o 
   4   2  12      110.48      112.50      8.87 o 
   5   2  12        0.10        0.00      6.75 o 
   6   2  12        5.62        1.01      7.62 o 
   7   2  12        6.77        2.06      9.53 o 
   8   2  12       41.67       52.99     13.26 o 
  -8   3  12       32.03       43.24     25.04 o 
  -7   3  12        0.26       13.32     10.71 o 
  -6   3  12        3.70        5.75      9.36 o 
  -5   3  12       13.73        7.91      8.16 o 
  -4   3  12       69.61       61.28      8.18 o 
  -3   3  12       60.58       52.95      7.94 o 
  -2   3  12       21.76       14.41      6.72 o 
  -1   3  12        8.07        3.12      6.37 o 
   0   3  12       14.49       15.42      7.15 o 
   1   3  12       32.24       29.82      7.41 o 
   2   3  12       35.66       41.87      7.87 o 
   3   3  12      140.67      119.95      9.71 o 
   4   3  12        0.80        0.00      7.46 o 
   5   3  12        4.61        0.00     10.86 o 
   6   3  12        0.01        0.00     11.32 o 
  -5   4  12       15.49        2.61     18.57 o 
  -4   4  12       35.48       39.43     10.10 o 
  -3   4  12       23.44       34.39      9.86 o 
  -2   4  12       68.89       76.56      9.07 o 
  -1   4  12        0.08        0.00      6.52 o 
   0   4  12        3.83        0.00      6.77 o 
   1   4  12        4.32        1.63      6.99 o 
   2   4  12        2.58        0.00      8.10 o 
   3   4  12        3.02        0.00      9.54 o 
  -9   1  13        1.47        0.00     10.69 o 
  -8   1  13        4.12        4.48     10.42 o 
  -7   1  13       19.83       39.77      8.73 o 
  -6   1  13       71.51       81.25      9.73 o 
  -5   1  13       27.71       26.96     10.99 o 
  -4   1  13        1.23        6.92      7.52 o 
  -3   1  13        3.13        0.00      6.77 o 
  -2   1  13      170.78      173.51     11.17 o 
  -1   1  13      182.55      184.14     11.08 o 
   0   1  13       10.53       11.72      7.32 o 
   1   1  13       33.50       31.14      8.12 o 
   2   1  13       14.81       10.36      8.25 o 
   3   1  13        0.06        0.00      6.16 o 
   4   1  13      151.23      150.60     13.33 o 
   5   1  13       10.18        7.48      7.15 o 
   6   1  13        2.95        0.33      7.19 o 
   7   1  13        2.63        0.18      8.82 o 
  -8   2  13        0.24        1.16     11.31 o 
  -7   2  13        0.22        0.00      8.77 o 
  -6   2  13        5.17       15.00      8.44 o 
  -5   2  13       23.78       43.97      8.05 o 
  -4   2  13        5.93        6.17      6.87 o 
  -3   2  13       19.92       16.93      7.07 o 
  -2   2  13        5.18        9.54      6.86 o 
  -1   2  13        0.00        7.71      6.89 o 
   0   2  13        4.68        9.37      6.61 o 
   1   2  13        0.64        0.00      6.69 o 
   2   2  13       21.29       16.65      7.74 o 
   3   2  13        6.02        1.03      6.81 o 
   4   2  13       28.25       27.01      8.18 o 
   5   2  13        7.49        2.58      7.58 o 
   6   2  13        0.17        0.00      7.52 o 
  -6   3  13        3.06        9.97     12.22 o 
  -5   3  13        1.18        0.00      8.27 o 
  -4   3  13        7.39       11.03      7.72 o 
  -3   3  13       12.55        6.44      7.33 o 
  -2   3  13        2.31        2.12      6.84 o 
  -1   3  13        0.60        6.79      7.16 o 
   0   3  13        1.50        0.00      6.51 o 
   1   3  13        0.01        0.00      8.76 o 
   2   3  13        0.33        1.00      6.87 o 
   3   3  13        0.70        0.00      7.49 o 
   4   3  13        0.99        0.00      9.26 o 
  -8   0  14      206.86      231.53     19.60 o 
  -7   0  14       57.03       41.58     13.03 o 
  -6   0  14       58.68       57.00     13.46 o 
  -5   0  14        0.64        0.00     10.76 o 
  -4   0  14       55.37       58.47     19.04 o 
  -3   0  14       60.27       63.63     12.71 o 
  -2   0  14       95.81      127.93     14.70 o 
  -1   0  14        7.15        0.00     10.72 o 
   0   0  14       26.07       26.23     10.55 o 
   1   0  14      251.93      234.87     17.45 o 
   2   0  14       17.68        8.78     11.16 o 
   3   0  14      149.05      121.59     14.86 o 
   4   0  14       21.41       12.79     12.06 o 
   5   0  14       15.85       36.19     12.27 o 
   6   0  14        1.09        1.25     10.10 o 
  -7   1  14        2.66        0.00      8.49 o 
  -6   1  14        4.03       15.50      8.57 o 
  -5   1  14       67.67       65.87     10.01 o 
  -4   1  14       44.00       54.92      9.39 o 
  -3   1  14      102.12      116.84     10.77 o 
  -2   1  14        4.25        9.25      9.16 o 
  -1   1  14        1.24        0.00      7.14 o 
   0   1  14        7.49        2.86      7.38 o 
   1   1  14      121.61      119.40     10.46 o 
   2   1  14        7.70       21.42      7.73 o 
   3   1  14       13.75       10.41      7.59 o 
   4   1  14       58.82       64.22      9.32 o 
   5   1  14        1.84        0.00      7.73 o 
  -6   2  14       57.59       74.53     15.29 o 
  -5   2  14       73.83       62.07     10.06 o 
  -4   2  14        0.19        3.76      7.82 o 
  -3   2  14       11.20       13.13      8.19 o 
  -2   2  14        8.84        1.36      7.63 o 
  -1   2  14       76.26       94.09     10.13 o 
   0   2  14       74.67       69.77      9.53 o 
   1   2  14       36.48       37.66      8.45 o 
   2   2  14        2.74       10.41      7.88 o 
   3   2  14        2.16        6.69      7.82 o 
   4   2  14       10.98        2.66      9.72 o 
  -3   3  14        3.18        0.00      8.00 o 
  -2   3  14       23.49       16.95      8.66 o 
  -1   3  14       12.19        2.79      7.82 o 
   0   3  14       25.34       19.34      8.73 o 
   1   3  14        0.25        0.00      9.11 o 
  -5   1  15        0.38        0.00      9.77 o 
  -4   1  15        0.15        0.00      9.04 o 
  -3   1  15       21.20        0.00      8.55 o 
  -2   1  15       25.16       17.31      8.98 o 
  -1   1  15        0.46        0.00      7.68 o 
   0   1  15        7.37        2.09      8.20 o 
   1   1  15        2.50        9.89      8.44 o 
   2   1  15       48.15       57.61     13.05 o 
   3   1  15        7.21        3.38     11.23 o 
  -1   2  15        0.54        6.09      9.78 o 
                                                 
